# Supplementary material for: Transposable elements contribute substantially to naturally occurring genetic lethality in Drosophila melanogaster
Source: PLoS Biol. 2026 Mar 10;24(3):e3003467. doi: 10.1371/journal.pbio.3003467 (PMC12974806; doi:10.1371/journal.pbio.3003467)
Supplement: S1 File — (TXT) [file pbio.3003467.s005.txt]

>NippedA_2R:5186458_25June2018_BAM_L122
CACAGTGGTTTTTTATGCGTTTTTTTTGGCAGAAATTCGAAATGATGACCTATCTTCACCAAATTTGGTTTGTGTTACTCTTTACTTCCCCCAAGATGATTCACAAAGTTTCAAGTGATTTGGTCAACTTTCATATAGCTGCCATATAAACGATCTGGCCGATATGCCATAAAAATATTTACATTACCAAAAAAAAAAATTTGTATCTATTTTTAATTATATTATATTATATTATATTATATACAGAAAATCAAATAAAATAAAATCATATTAAGATGTATATGATGGTCCAAAACAGTTTGTCATGAAATTTAAAAATAAATTTATCATATGTTATGTTATATGTATGTATGTTATACTTACAAAAAAATTAAACTTATTATTTATTAATTTAAAAAAACTCCTCGTCTGAGGCTATTACATCAAGTTCATGATCTTTCTGTATAAGTTCTCTTTCATCGTCCTCCTCCCCCTCGTCGATGTCCTGGCAATCACCATGATCATCATGATCGCTTCCAACGCATGGTGATTTAAGTAGAGAAATTACCTCTTGCGGCATATTTTTGTTTTTATTTTTCCTTTGTCTTTCTTTTAGATAAATACTAGACAACAAAGGATCAGACGTATCTAGAGCTCTGTTAAAAATATCGGTCATAGTATCTAGGCGACTGCATTTTCTTGCATGTCTTCTCCGATCGCTCTTATATAATTTGTTCCTCGATTCGGACGCATGCTCACCAAGACAGCCAACAGGCACAAAACAATTATCTATAATTTGATGCCCATGAACTAACACCTTGTGAACAGTAGGTGACATAGGATACCAAGGATATTTGTTCTGATAGGCCAAAAAAACATTTTTACAAAATGTTTTAAATTTTTCTGAGTCAATTTCGTATTCTGAGGAAATCGTTATTAAAATAATATAAAAGCTATAAAGAATGTCGTAATCAATATTTAATATTGACGACAGTAAGGCTGTATTAGAAAATGCCCTTCTGGCTGTATTGCCATCATTTGAATTTCCGCTTCCATTCGGTAACGGCTTGTCCACATTGAGACCCATTTTCTCCATCATTTGTTTTTGTATAAAATGCTTTCGTTCCACTAATTTAGGTTTCTCAATGTCCTTTACATGCCAAGTTTTAAGATCAGCTCTATATGCAAGTTTTAAAACAAATTCAAAGAAGCGAATCCACGCATGTAAAGGGCTTATTCCAAACTGAAGAGTTTGAGATTTAGCATCAAAAATATCTGAATTAAAATC
>Fgop2_2L:6944237_12June2018_BAM_L127
CACAGTGGTTTTTTATGCGTTTTTTTNGGCAGAAATTCGAAATGATGACCTATCTTCACCAAATTTGGTTTGTGTTACTCTTTACTTCCCCCAAGATGATTCACAAAGTTTCAAGTGATTTGGTCAACTTTCATATAGCTGCCATATAAACGATCTGGCCGATATGCCATAAAAATATTTACATTACCAAAAAAAAAAATTTGTATCTATTTTTAATTATATTATATTATATTATATTATATACAGAAAATCAAATAAAATAAAATCATATTAAGATGTATATGATGGTCCAAAACAGTTTGTCATGAAATTTAAAAATAAATNTATCATATGTTATGTTATATGTATGTATGTTATACTTACAAAAAAATTAAACTTATTATTTATTAATTTAAAAAAACTCCTCGTCTGAGGCTATTACATCAAGTTCATGATCTTTCTGTATAAGTTCTCTTTCATCGTCCTCCTCCNCCTCGTCGATGTCCTGGCAATCACCATGATCATCATGATCGCTTCCAACGCATGGTGATTTAAGTAGAGAAATTACCTCTTGCGGCATATTTTTGTTTTTATTTTTCCTTTGTCTTTCTTTTAGATAAATACTAGACAACAAAGGATCAGACGTATCTAGAGCTCTGTTAAAAATATCGGTCATAGTATCTAGGCGACTGCATTTTCTTGCATGTCTTCTCCGATCGCTCTTATATAATTTGTTCCTCGATTCGGACGCATGCTCACCAAGACAGCCAACAGGCACAAAACAATTATCTATAATTTGATGCCCATGAACTAACACCTTGTGAACAGTAGGTGACATAGGATACCAAGGATATTTGTTCTGATAGGCCAAAAAAACATTTTTACAAAATGTTTTAAATTTTTCTGAGTCAATTTCGTATTCTGAGGAAATCGTTATTAAAATAATATAAAAGCTATAAAGAATGTCGTAATCAATATTNAATATTGACGACAGTAAGGCTGTATTAGAAAATGCCCTTCTGGCTGTATTGCCATCATTTGAATTTCCGCTTCCATTCGGTAACGGCTTGTCCACATTGAGACCCATTTNCTCCATCATTTGTTTTTGTATAAAATGCTTTCGTNCCACTAATTTAGGTTTCTCAATGTCCTTTACATGCCAAGTTTTAAGATCAGCTCTATATGCAAGTTTTAAAACAAATTCAAAGAAGCGAATCCACGCATGTAAAGGGCTTATTCCAAACTGAAGAGTTTGAGATTTAGCATCAAAAATATCTGAATTAAAATCATTCACATTCATTAAATGCGTTGGCTTTGCTCCGCAAATCGGGCAACATTGGCAAGAGTTACATCCTGTTAATATGTTTAAGACTTTACCGTCTATTAGTGTCATTTGACCGACATATTTTACAAATATTTTAATGTTGTTTATTTTATGCAAATATATGTGCAAATTACGAATCTGGGTATCCAAGTTTTCTTTTTCTGCTAATATAAGCTCTCGAGTTTCCTTAATAAATTCAATTTTTAAAGGACGACAAAACCGTATATATTTTTTAATGATATCTGTTATTTTTNNTAATTTTNTGAGCAATTTAACCACAAATGTTGCACAATGATTTGCCGCCAATTTTGTCTTACGCATGTTATCGACAATCAGCTGTCTTTGAGAGGTGGGCAATAAGCCAGTGTTGCATAAAAAAGTAAAAATCGACTTTTTTTTATCTAATTAGACTATCCTAAATATAAAGAAACTAAAAATTTTTTTATTCCGTTAAAAAAATTTTTTGACTTTCTGCCAAAAAAAACACATAAAAAACCAA
>NippedA_2R:5186457_08JUNE2018_PBSV_L10
CACAGTGGTTTTTTATGCGTTTTTTTTGGCAGAAATTCGAAATGATGACCTATCTTCACCAAATTTGGTTTGTGTTACTCTTTACTTCCCCCAAGATGATTCACAAAGTTTCAAGTGATTTGGTCAACTTTCATATAGCTGCCATATAAACGATCTGGCCGATATGCCATAAAAATATTTACATTACCAAAAAAAAAAATTTGTATCTATTTTTAATTATATTATATTATATTATATTATATACAGAAAATCAAATAAAATAAAATCATATTAAGATGTATATGATGGTCCAAAACAGTTTGTCATGAAATTTAAAAATAAATTTATCATATGTTATGTTATATGTATGTATGTTATACTTACAAAAAAATTAAACTTATTATTTATTAATTTAAAAAAACTCCTCGTCTGAGGCTATTACATCAAGTTCATGATCTTTCTGTATAAGTTCTCTTTCATCGTCCTCCTCCCCCTCGTCGATGTCCTGGCAATCACCATGATCATCATGATCGCTTCCAACGCATGGTGATTTAAGTAGAGAAATTACCTCTTGCGGCATATTTTTGTTTTTATTTTTCCTTTGTCTTTCTTTTAGATAAATACTAGACAACAAAGGATCAGACGTATCTAGAGCTCTGTTAAAAATATCGGTCATAGTATCTAGGCGACTGCATTTTCTTGCATGTCTTCTCCGATCGCTCTTATATAATTTGTTCCTCGATTCGGACGCATGCTCACCAAGACAGCCAACAGGCACAAAACAATTATCTATAATTTGATGCCCATGAACTAACACCTTGTGAACAGTAGGTGACATAGGATACCAAGGATATTTGTTCTGATAGGCCAAAAAAACATTTTTACAAAATGTTTTAAATTTTTCTGAGTCAATTTCGTATTCTGAGGAAATCGTTATTAAAATAATATAAAAGCTATAAAGAATGTCGTAATCAATATTTAATATTGACGACAGTAAGGCTGTATTAGAAAATGCCCTTCTGGCTGTATTGCCATCATTTGAATTTCCGCTTCCATTCGGTAACGGCTTGTCCACATTGAGACCCATTTTCTCCATCATTTGTTTTTGCATAAAAAAGTAAAAATCGACTTTTTTTTATCTAATTAGACTATCCTAAATATAAAGAAACTAAAAATTTTTTTATTCCGTTAAAAAAATTTTTTGACTTTCTGCCAAAAAAAACACATAAAAAACCAATGTGCTATGG
>NippedA_2R:5186250_29July2021_PBSV_L173
CCATTGCACAGTGGTTTTTTATGCGTTTTTTTTGGCAGAAATTCGAAATGATGACCTATCTTCACCAAATTTGGTTTGTGTTACTCTTTACTTCCCCCAAGATGATTCACAAAGTTTCAAGTGATTTGGTCAACTTTCATATAGCTGCCATATAAACGATCTGGCCGATATGCCATAAAAATATTTACATTACCAAAAAAAAAAATTTGTATCTATTTTTAATTATATTATATTATATTATATTATATACAGAAAATCAAATAAAATAAAATCATATTAAGATGTATATGATGGTCCAAAACAGTTTGTCATGAAATTTAAAAATAAATTTATCATATGTTATGTTATATGTATGTATGTTATACTTACAAAAAAATTAAACTTATTATTTATTAATTTAAAAAAACTCCTCGTCTGAGGCTATTACATCAAGTTCATGATCTTTCTGTATAAGTTCTCTTTCATCGTCCTCCTCCCCCTCGTCGATGTCCTGGCAATCACCATGATCATCATGATCGCTTCCAACGCATGGTGATTTAAGTAGAGAAATTACCTCTTGCGGCATATTTTTGTTTTTATTTTTCCTTTGTCTTTCTTTTAGATAAATACTAGACAACAAAGGATCAGACGTATCTAGAGCTCTGTTAAAAATATCGGTCATAGTATCTAGGCGACTGCATTTTCTTGCATGTCTTCTCCGATCGCTCTTATATAATTTGTTCCTCGATTCGGACGCATGCTCACCAAGACAGCCAACAGGCACAAAACAATTATCTATAATTTGATGCCCATGAACTAACACCTTGTGAACAGTAGGTGACATAGGATACCAAGGATATTTGTTCTGATAGGCCAAAAAAACATTTTTACAAAATGTTTTAAATTTTTCTGAGTCAATTTCGTATTCTGAGGAAATCGTTATTAAAATAATATAAAAGCTATAAAGAATGTCGTAATCAATATTTAATATTGACGACAGTAAGGCTGTATTAGAAAATGCCCTTCTGGCTGTATTGCCATCATTTGAATTTCCGCTTCCATTCGGTAACGGCTTGTCCACATTGAGACCCATTTTCTCCATCATTTGTTTTTGTATAAAATGCTTTCGTTCCACTAATTTAGGTTTCTCAATGTCCTTTACATGCCAAGTTTTAAGATCAGCTCTATATGCAAGTTTTAAAACAAATTCAAAGAAGCGAATCCACGCATGTAAAGGGCTTATTCCAAACTGAAGAGTTTGAGATTTAGCATCAAAAATATCTGAATTAAAATCATTCACATTCATTAAATGCGTTGGCTTTGCTCCGCAAATCGGGCAACATTGGCAAGAGTTACATCCTGTTAATATGTTTAAGACTTTACCGTCTATTAGTGTCATTTGACCGACATATTTTACAAATATTTTAATGTTGTTTATTTTATGCAAATATATGTGCAAATTACGAATCTGGGTATCCAAGTTTTCTTTTTCTGCTAATATAAGCTCTCGAGTTTCCTTAATAAATTCAATTTTTAAAGGACGACAAAACCGTATAGATTGTGGCGATCTGTTGATCCAAATAATTTTTTGTTCATTGTCTACTAATTTTAATGGCACAATTGTAGTAACAAACAGCGATCCATCATATACAGCACCGATTTCCTCATAACGTTGCTTATAAATACTCTGACCAGTTGATCCATCATATCCATAGCTAAATATTAATTGGCATTCTATCGAGTTGGTATTTGCTTTGAAAGTTTCATACTGCATTTCAAGAATCCGCGAAGTTGTGTGGTTTAAGAGTTGTTGTAACTCAACTTGCGCTTTATTTTCAAAATACTCGATGCCATTTGGTCTAAGCTTTAGTTTAGCGTTAAGAACATCAGGATATGATGGGTAAATATCAAAGCCGTGTACTTTTGTATTCCGTTTTAAATTGATGTATTGGCTTTTTGTAAATCCGTTTTCAAATAAAAAGGCTAATGCATTGTCGACGGACATTTGTGTGGGCTCAGAAGAGAACATTTTTCTTTTTATATTATTGATATTATCGCTGTTACCAGCTGCTTTTAATACAACTGCCATGTCCTTTTCATTTCCTTTTTTAGCCGAAACTGAAGCAGCATGCAAGAGTAATGGTACAGAATTATTATTTTCATCCGCAAGGTCCGAAGCTAATTTTCTTTTAAGTCTGTCACTAGCCTTTTCATAAACTAGTTTTGGACGACCAACTTTGTTTGGAGTTTTCCAATCAGCGATTATACTAATACTAGATGCCAGCCATTTGAAGTGTTTTTTCTTCAACCTGTCCAGTGATCTATTGCAACCTGGCAAATGTTTCCTTATGTAATCAAAGAAGGACTTAACTTTTTTATTTATCAATGAAATACAACATTCATTTAAATTATTCTGACCAATTTTTTTAAATATATGCTGCCTAACTGCATCCTCAGAGCGACTATTGTTGCTCCAAATGTCAAGCAGCTCTGCATGCCCAAACAAGTATTCATCTACAAAAACGTAATTTTTTCAAAAAGGAACAAAAAGGTGCATATGAAACTAGTTGTATAATATTATACACATGTTAGTTAATAACTTGCCGTTAAAATTCTTTTGAAGTGGTTTGCCATACAAAAGTTATATTCCACGAAACACAGCTACATTTGTTAAGTTGACTGTAAAAAAGGTACATAAACAAAACACGATACAAATACACAAAAACATATAACATACACAAAAATTTTACTGAACTACAAATCTACATACCTGGCCTACTGTTTTCCATGACAACACTTTAAACTTTTTAATTCTCTGAGGAAATATTAACCACAAATGTTGCACAATGATTTGCCGCCAATTTTGTCTTACGCATGTTATCGACAATCAGCTGTCTTTGAGAGGTGGGCAATAAGCCAGTGTTGCATAAAAAAGTAAAAATCGACTTTTTTTTATCTAATTAGACTATCCTAAATATAAAGAAACTAAAAATTTTTTTATTCCGTTAAAAAAATTTTTTGACTTTCTGCCAAAAAAAACACATAAAAAACCAATGTG
>NippedA_2R:5186458_14July2020_BAM_L72
TGCACAGTGGTTTTTTATGCGTTTTTTTTGGCAGAAATTCGAAATGATGACCTATCTTCACCAAATTTGGTTTGTGTTACTCTTTACTTCCCCCAAGATGATTCACAAAGTTTCAAGTGATTTGGTCAACTTTCATATAGCTGCCATATAAACGATCTGGCCGATATGCCATAAAAATATTTACATTACCAAAAAAAAAAATTTGTATCTATTTTTAATTATATTATATTATATTATATTATATACAGAAAATCAAATAAAATAAAATCATATTAAGATGTATATGATGGTCCAAAACAGTTTGTCATGAAATTTAAAAATAAATTTATCATATGTTATGTTATATGTATGTATGTTATACTTACAAAAAAATTAAACTTATTATTTATTAATTTAAAAAAACTCCTCGTCTGAGGCTATTACATCAAGTTCATGATCTTTCTGTATAAGTTCTCTTTCATCGTCCTCCTCCCCCTCGTCGATGTCCTGGCAATCACCATGATCATCATGATCGCTTCCAACGCATGGTGATTTAAGTAGAGAAATTACCTCTTGCGGCATATTTTTGTTTTTATTTTTCCTTTGTCTTTCTTTTAGATAAATACTAGACAACAAAGGATCAGACGTATCTAGAGCTCTGTTAAAAATATCGGTCATAGTATCTAGGCGACTGCATTTTCTTGCATGTCTTCTCCGATCGCTCTTATATAATTTGTTCCTCGATTCGGACGCATGCTCACCAAGACAGCCAACAGGCACAAAACAATTATCTATAATTTGATGCCCATGAACTAACACCTTGTGAACAGTAGGTGACATAGGATACCAAGGATATTTGTTCTGATAGGCCAAAAAAACATTTTTACAAAATGTTTTAAATTTTTCTGAGTCAATTTCGTATTCTGAGGAAATCGTTATTAAAATAATATAAAAGCTATAAAGAATGTCGTAATCAATATTTAATATTGACGACAGTAAGGCTGTATTAGAAAATGCCCTTCTGGCTGTATTGCCATCATTTGAATTTCCGCTTCCATTCGGTAACGGCTTGTCCACATTGAGACCCATTTTCTCCATCATTTGTTTTTGTATAAAATGCTTTCGTTCCACTAATTTAGGTTTCTCAATGTCCTTTACATGCCAAGTTTTAAGATCAGCTCTATATGCAAGTTTTAAAACAAATTCAAAGAAGCGAATCCACGCATGTAAAGGGCTTATTCCAAACTGAAGAGTTTGAGATTTAGCATCAAAAATATCTGAATTAAAATCATTCACATTCATTAAATGCGTTGGCTTTGCTCCGCAAATCGGGCAACATTGGCAAGAGTTACATCCTGTTAATATGTTTAAGACTTTACCGTCTATTAGTGTCATTTGACCGACATATTTTACAAATATTTTAATGTTGTTTATTTTATGCAAATATATGTGCAAATTACGAATCTGGGTATCCAAGTTTTCTTTTTCTGCTAATATAAGCTCTCGAGTTTCCTTAATAAATTCAATTTTTAAAGGACGACAAAACCGTATAGATTGTGGCGATCTGTTGATCCAAATAATTTTTTGTTCATTGTCTACTAATTTTAATGGCACAATTGTAGTAACAAACAGCGATCCATCATATACAGCACCGATTTCCTCATAACGTTGCTTATAAATACTCTGACCAGTTGATCCATCATATCCATAGCTAAATATTAATTGGCATTCTATCGAGTTGGTATTTGCTTTGAAAGTTTCATACTGCATTTCAAGAATCCGCGAAGTTGTGTGGTTTAAGAGTTGTTGTAACTCAACTTGCGCTTTATTTTCAAAATACTCGATGCCATTTGGTCTAAGCTTTAGTTTAGCGTTAAGAACATCAGGATATGATGGGTAAATATCAAAGCCGTGTACTTTTGTATTCCGTTTTAAATTGATGTATTGGCTTTTTGTAAATCCGTTTTCAAATAAAAAGGCTAATGCATTGTCGACGGACATTTGTGTGGGCTCAGAAGAGAACATTTTTCTTTTTATATTATTGATATTATCGCTGTTACCAGCTGCTTTTAATACAACTGCCATGTCCTTTTCATTTCCTTTTTTAGCCGAAACTGAAGCAGCATGCAAGAGTAATGGTACAGAATTATTATTTTCATCCGCAAGGTCCGAAGCTAATTTTCTTTTAAGTCTGTCACTAGCCTTTTCATAAACTAGTTTTGGACGACCAACTTTGTTTGGAGTTTTCCAATCAGCGATTATACTAATACTAGATGCCAGCCATTTGAAGTGTTTTTTCTTCAACCTGTCCAGTGATCTATTGCAACCTGGCAAATGTTTCCTTATGTAATCAAAGAAGGACTTAACTTTTTTATTTATCAATGAAATACAACATTCATTTAAATTATTCTGACCAATTTTTTTAAATATATGCTGCCTAACTGCATCCTCAGAGCGACTATTGTTGCTCCAAATGTCAAGCAGCTCTGCATGCCCAAACAAGTATTCATCTACAAAAACGTAATTTTTTCAAAAAGGAACAAAAAGGTGCATATGAAACTAGTTGTATAATATTATACACATGTTAGTTAATAACTTGCCGTTAAAATTCTTTTGAAGTGGTTTGCCATACAAAAGTTATATTCCACGAAACACAGCTACATTTGTTAAGTTGACTGTAAAAAAGGTACATAAACAAAACACGATACAAATACACAAAAACATATAACATACACAAAAATTTTACTGAACTACAAATCTACATACCTGGCCTACTGTTTTCCATGACAACACTTTAAACTTTTTAATTCTCTGAGGAAATATTAACCACAAATGTTGCACAATGATTTGCCGCCAATTTTGTCTTACGCATGTTATCGACAATCAGCTGTCTTTGAGAGGTGGGCAATAAGCCAGTGTTGCATAAAAAAGTAAAAATCGACTTTTTTTTATCTAATTAGACTATCCTAAATATAAAGAAACTAAAAATTTTTTTATTCCGTTAAAAAAATTTTTTGACTTTCTGCCAAAAAAAACACATAAAAAACC
>shortstop_2R:13886750_02July2020_PBSV_L83
GGCAATGCACAGTGGTTTTTTATGCGTTTTTTTTGGCAGAAATTCGAAATGATGACCTATCTTCACCAAATTTGGTTTGTGTTACTCTTTACTTCCCCCAAGATGATTCACAAAGTTTCAAGTGATTTGGTCAACTTTCATATAGCTGCCATATAAACGATCTGGCCGATATGCCATAAAAATATTTACATTACCAAAAAAAAAAATTTGTATCTATTTTTAATTATATTATATTATATTATATTATATACAGAAAATCAAATAAAATAAAATCATATTAAGATGTATATGATGGTCCAAAACAGTTTGTCATGAAATTTAAAAATAAATTTATCATATGTTATGTTATATGTATGTATGTTATACTTACAAAAAAATTAAACTTATTATTTATTAATTTAAAAAAACTCCTCGTCTGAGGCTATTACATCAAGTTCATGATCTTTCTGTATAAGTTCTCTTTCATCGTCCTCCTCCCCCTCGTCGATGTCCTGGCAATCACCATGATCATCATGATCGCTTCCAACGCATGGTGATTTAAGTAGAGAAATTACCTCTTGCGGCATATTTTTGTTTTTATTTTTCCTTTGTCTTTCTTTTAGATAAATACTAGACAACAAAGGATCAGACGTATCTAGAGCTCTGTTAAAAATATCGGTCATAGTATCTAGGCGACTGCATTTTCTTGCATGTCTTCTCCGATCGCTCTTATATAATTTGTTCCTCGATTCGGACGCATGCTCACCAAGACAGCCAACAGGCACAAAACAATTATCTATAATTTGATGCCCATGAACTAACACCTTGTGAACAGTAGGTGACATAGGATACCAAGGATATTTGTTCTGATAGGCCAAAAAAACATTTTTACAAAATGTTTTAAATTTTTCTGAGTCAATTTCGTATTCTGAGGAAATCGTTATTAAAATAATATAAAAGCTATAAAGAATGTCGTAATCAATATTTAATATTGACGACAGTAAGGCTGTATTAGAAAATGCCCTTCTGGCTGTATTGCCATCATTTGAATTTCCGCTTCCATTCGGTAACGGCTTGTCCACATTGAGACCCATTTTCTCCATCATTTGTTTTTGTATAAAATGCTTTCGTTCCACTAATTTAGGTTTCTCAATGTCCTTTACATGCCAAGTTTTAAGATCAGCTCTATATGCAAGTTTTAAAACAAATTCAAAGAAGCGAATCCACGCATGTAAAGGGCTTATTCCAAACTGAAGAGTTTGAGATTTAGCATCAAAAATATCTGAATTAAAATCATTCACATTCATTAAATGCGTTGGCTTTGCTCCGCAAATCGGGCAACATTGGCAAGAGTTACATCCTGTTAATATGTTTAAGACTTTACCGTCTATTAGTGTCATTTGACCGACATATTTTACAAATATTTTAATGTTGTTTATTTTATGCAAATATATGTGCAAATTACGAATCTGGGTATCCAAGTTTTCTTTTTCTGCTAATATAAGCTCTCGAGTTTCCTTAATAAATTCAATTTTTAAAGGACGACAAAACCGTATAGATTGTGGCGATCTGTTGATCCAAATAATTTTTTGTTCATTGTCTACTAATTTTAATGGCACAATTGTAGTAACAAACAGCGATCCATCATATACAGCACCGATTTCCTCATAACGTTGCTTATAAATACTCTGACCAGTTGATCCATCATATCCATAGCTAAATATTAATTGGCATTCTATCGAGTTGGTATTTGCTTTGAAAGTTTCATACTGCATTTCAAGAATCCGCGAAGTTGTGTGGTTTAAGAGTTGTTGTAACTCAACTTGCGCTTTATTTTCAAAATACTCGATGCCATTTGGTCTAAGCTTTAGTTTAGCGTTAAGAACATCAGGATATGATGGGTAAATATCAAAGCCGTGTACTTTTGTATTCCGTTTTAAATTGATGTATTGGCTTTTTGTAAATCCGTTTTCAAATAAAAAGGCTAATGCATTGTCGACGGACATTTGTGTGGGCTCAGAAGAGAACATTTTTCTTTTTATATTATTGATATTATCGCTGTTACCAGCTGCTTTTAATACAACTGCCATGTCCTTTTCATTTCCTTTTTTAGCCGAAACTGAAGCAGCATGCAAGAGTAATGGTACAGAATTATTATTTTCATCCGCAAGGTCCGAAGCTAATTTTCTTTTAAGTCTGTCACTAGCCTTTTCATAAACTAGTTTTGGACGACCAACTTTGTTTGGAGTTTTCCAATCAGCGATTATACTAATACTAGATGCCAGCCATTTGAAGTGTTTTTTCTTCAACCTGTCCAGTGATCTATTGCAACCTGGCAAATGTTTCCTTATGTAATCAAAGAAGGACTTAACTTTTTTATTTATCAATGAAATACAACATTCATTTAAATTATTCTGACCAATTTTTTTAAATATATGCTGCCTAACTGCATCCTCAGAGCGACTATTGTTGCTCCAAATGTCAAGCAGCTCTGCATGCCCAAACAAGTATTCATCTACAAAAACGTAATTTTTTCAAAAAGGAACAAAAAGGTGCATATGAAACTAGTTGTATAATATTATACACATGTTAGTTAATAACTTGCCGTTAAAATTCTTTTGAAGTGGTTTGCCATACAAAAGTTATATTCCACGAAACACAGCTACATTTGTTAAGTTGACTGTAAAAAAGGTACATAAACAAAACACGATACAAATACACAAAAACATATAACATACACAAAAATTTTACTGAACTACAAATCTACATACCTGGCCTACTGTTTTCCATGACAACACTTTAAACTTTTTAATTCTCTGAGGAAATATTAACCACAAATGTTGCACAATGATTTGCCGCCAATTTTGTCTTACGCATGTTATCGACAATCAGCTGTCTTTGAGAGGTGGGCAATAAGCCAGTGTTGCATAAAAAAGTAAAAATCGACTTTTTTTTATCTAATTAGACTATCCTAAATATAAAGAAACTAAAAATTTTTTTATTCCGTTAAAAAAATTTTTTGACTTTCTGCCAAAAAAAACACATAAAAAACCAATGT
>NippedA_2R:5187820_22June2018_PBSV_L95
CACAGTGGTTTTTTATGCGTTTTTTTTGGCAGAAATTCGAAATGATGACCTATCTTCACCAAATTTGGTTTGTGTTACTCTTTACTTCCCCCAAGATGATTCACAAAGTTTCAAGTGATTTGGTCAACTTTCATATAGCTGCCATATAAACGATCTGGCCGATATGCCATAAAAATATTTACATTACCAAAAAAAAAAATTTGTATCTATTTTTAATTATATTATATTATATTATATTATATACAGAAAATCAAATAAAATAAAATCATATTAAGATGTATATGATGGTCCAAAACAGTTTGTCATGAAATTTAAAAATAAATTTATCATATGTTATGTTATATGTATGTATGTTATACTTACAAAAAAATTAAACTTATTATTTATTAATTTAAAAAAACTCCTCGTCTGAGGCTATTACATCAAGTTCATGATCTTTCTGTATAAGTTCTCTTTCATCGTCCTCCTCCCCCTCGTCGATGTCCTGGCAATCACCATGATCATCATGATCGCTTCCAACGCATGGTGATTTAAGTAGAGAAATTACCTCTTGCGGCATATTTTTGTTTTTATTTTTCCTTTGTCTTTCTTTTAGATAAATACTAGACAACAAAGGATCAGACGTATCTAGAGCTCTGTTAAAAATATCGGTCATAGTATCTAGGCGACTGCATTTTCTTGCATGTCTTCTCCGATCGCTCTTATATAATTTGTTCCTCGATTCGGACGCATGCTCACCAAGACAGCCAACAGGCACAAAACAATTATCTATAATTTGATGCCCATGAACTAACACCTTGTGAACAGTAGGTGACATAGGATACCAAGGATATTTGTTCTGATAGGCCAAAAAAACATTTTTACAAAATGTTTTAAATTTTTCTGAGTCAATTTCGTATTCTGAGGAAATCGTTATTAAAATAATATAAAAGCTATAAAGAATGTCGTAATCAATATTTAATATTGACGACAGTAAGGCTGTATTAGAAAATGCCCTTCTGGCTGTATTGCCATCATTTGAATTTCCGCTTCCATTCGGTAACGGCTTGTCCACATTGAGACCCATTTTCTCCATCATTTGTTTTTGTATAAAATGCTTTCGTTCCACTAATTTAGGTTTCTCAATGTCCTTTACATGCCAAGTTTTAAGATCAGCTCTATATGCAAGTTTTAAAACAAATTCAAAGAAGCGAATCCACGCATGTAAAGGGCTTATTCCAAACTGAAGAGTTTGAGATTTAGCATCAAAAATATCTGAATTAAAATCATTCACATTCATTAAATGCGTTGGCTTTGCTCCGCAAATCGGGCAACATTGGCAAGAGTTACATCCTGTTAATATGTTTAAGACTTTACCGTCTATTAGTGTCATTTGACCGACATATTTTACAAATATTTTAATGTTGTTTATTTTATGCAAATATATGTGCAAATTACGAATCTGGGTATCCAAGTTTTCTTTTTCTGCTAATATAAGCTCTCGAGTTTCCTTAATAAATTCAATTTTTAAAGGACGACAAAACCGTATAGATTGTGGCGATCTGTTGATCCAAATAATTTTTTGTTCATTGTCTACTAATTTTAATGGCACAATTGTAGTAACAAACAGCGATCCATCATATACAGCACCGATTTCCTCATAACGTTGCTTATAAATACTCTGACCAGTTGATCCATCATATCCATAGCTAAATATTAATTGGCATTCTATCGAGTTGGTATTTGCTTTGAAAGTTTCATACTGCATTTCAAGAATCCGCGAAGTTGTGTGGTTTAAGAGTTGTTGTAACTCAACTTGCGCTTTATTTTCAAAATACTCGATGCCATTTGGTCTAAGCTTTAGTTTAGCGTTAAGAACATCAGGATATGATGGGTAAATATCAAAGCCGTGTACTTTTGTATTCCGTTTTAAATTGATGTATTGGCTTTTTGTAAATCCGTTTTCAAATAAAAAGGCTAATGCATTGTCGACGGACATTTGTGTGGGCTCAGAAGAGAACATTTTTCTTTTTATATTATTGATATTATCGCTGTTACCAGCTGCTTTTAATACAACTGCCATGTCCTTTTCATTTCCTTTTTTAGCCGAAACTGAAGCAGCATGCAAGAGTAATGGTACAGAATTATTATTTTCATCCGCAAGGTCCGAAGCTAATTTTCTTTTAAGTCTGTCACTAGCCTTTTCATAAACTAGTTTTGGACGACCAACTTTGTTTGGAGTTTTCCAATCAGCGATTATACTAATACTAGATGCCAGCCATTTGAAGTGTTTTTTCTTCAACCTGTCCAGTGATCTATTGCAACCTGGCAAATGTTTCCTTATGTAATCAAAGAAGGACTTAACTTTTTTATTTATCAATGAAATACAACATTCATTTAAATTATTCTGACCAATTTTTTTAAATATATGCTGCCTAACTGCATCCTCAGAGCGACTATTGTTGCTCCAAATGTCAAGCAGCTCTGCATGCCCAAACAAGTATTCATCTACAAAAACGTAATTTTTTCAAAAAGGAACAAAAAGGTGCATATGAAACTAGTTGTATAATATTATACACATGTTAGTTAATAACTTGCCGTTAAAATTCTTTTGAAGTGGTTTGCCATACAAAAGTTATATTCCACGAAACACAGCTACATTTGTTAAGTTGACTGTAAAAAAGGTACATAAACAAAACACGATACAAATACACAAAAACATATAACATACACAAAAATTTTACTGAACTACAAATCTACATACCTGGCCTACTGTTTTCCATGACAACACTTTAAACTTTTTAATTCTCTGAGGAAATATTAACCACAAATGTTGCACAATGATTTGCCGCCAATTTTGTCTTACGCATGTTATCGACAATCAGCTGTCTTTGAGAGGTGGGCAATAAGCCAGTGTTGCATAAAAAAGTAAAAATCGACTTTTTTTTATCTAATTAGACTATCCTAAATATAAAGAAACTAAAAATTTTTTTATTCCGTTAAAAAAATTTTTTGACTTTCTGCCAAAAAAAACACATAAAAAACCAATGTGCATTGG
>CG13185_2R:11882111_13July2020_PBSV_L75
CACAGTGGTTTTTTATGCGTTTTTTTTGGCAGAAATTCGAAATGATGACCTATCTTCACCAAATTTGGTTTGTGTTACTCTTTACTTCCCCCAAGATGATTCACAAAGTTTCAAGTGATTTGGTCAACTTTCATATAGCTGCCATATAAACGATCTGGCCGATATGCCATAAAAATATTTACATTACCAAAAAAAAAAATTTGTATCTATTTTTAATTATATTATATTATATTATATTATATACAGAAAATCAAATAAAATAAAATCATATTAAGATGTATATGATGGTCCAAAACAGTTTGTCATGAAATTTAAAAATAAATTTATCATATGTTATGTTATATGTATGTATGTTATACTTACAAAAAAATTAAACTTATTATTTATTAATTTAAAAAAACTCCTCGTCTGAGGCTATTACATCAAGTTCATGATCTTTCTGTATAAGTTCTCTTTCATCGTCCTCCTCCCCCTCGTCGATGTCCTGGCAATCACCATGATCATCATGATCGCTTCCAACGCATGGTGATTTAAGTAGAGAAATTACCTCTTGCGGCATATTTTTGTTTTTATTTTTCCTTTGTCTTTCTTTTAGATAAATACTAGACAACAAAGGATCAGACGTATCTAGAGCTCTGTTAAAAATATCGGTCATAGTATCTAGGCGACTGCATTTTCTTGCATGTCTTCTCCGATCGCTCTTATATAATTTGTTCCTCGATTCGGACGCATGCTCACCAAGACAGCCAACAGGCACAAAACAATTATCTATAATTTGATGCCCATGAACTAACACCTTGTGAACAGTAGGTGACATAGGATACCAAGGATATTTGTTCTGATAGGCCAAAAAAACATTTTTACAAAATGTTTTAAATTTTTCTGAGTCAATTTCGTATTCTGAGGAAATCGTTATTAAAATAATATAAAAGCTATAAAGAATGTCGTAATCAATATTTAATATTGACGACAGTAAGGCTGTATTAGAAAATGCCCTTCTGGCTGTATTGCCATCATTTGAATTTCCGCTTCCATTCGGTAACGGCTTGTCCACATTGAGACCCATTTTCTCCATCATTTGTTTTTGTATAAAATGCTTTCGTTCCACTAATTTAGGTTTCTCAATGTCCTTTACATGCCAAGTTTTAAGATCAGCTCTATATGCAAGTTTTAAAACAAATTCAAAGAAGCGAATCCACGCATGTAAAGGGCTTATTCCAAACTGAAGAGTTTGAGATTTAGCATCAAAAATATCTGAATTAAAATCATTCACATTCATTAAATGCGTTGGCTTTGCTCCGCAAATCGGGCAACATTGGCAAGAGTTACATCCTGTTAATATGTTTAAGACTTTACCGTCTATTAGTGTCATTTGACCGACATATTTTACAAATATTTTAATGTTGTTTATTTTATGCAAATATATGTGCAAATTACGAATCTGGGTATCCAAGTTTTCTTTTTCTGCTAATATAAGCTCTCGAGTTTCCTTAATAAATTCAATTTTTAAAGGACGACAAAACCGTATAGATTGTGGCGATCTGTTGATCCAAATAATTTTTTGTTCATTGTCTACTAATTTTAATGGCACAATTGTAGTAACAAACAGCGATCCATCATATACAGCACCGATTTCCTCATAACGTTGCTTATAAATACTCTGACCAGTTGATCCATCATATCCATAGCTAAATATTAATTGGCATTCTATCGAGTTGGTATTTGCTTTGAAAGTTTCATACTGCATTTCAAGAATCCGCGAAGTTGTGTGGTTTAAGAGTTGTTGTAACTCAACTTGCGCTTTATTTTCAAAATACTCGATGCCATTTGGTCTAAGCTTTAGTTTAGCGTTAAGAACATCAGGATATGATGGGTAAATATCAAAGCCGTGTACTTTTGTATTCCGTTTTAAATTGATGTATTGGCTTTTTGTAAATCCGTTTTCAAATAAAAAGGCTAATGCATTGTCGACGGACATTTGTGTGGGCTCAGAAGAGAACATTTTTCTTTTTATATTATTGATATTATCGCTGTTACCAGCTGCTTTTAATACAACTGCCATGTCCTTTTCATTTCCTTTTTTAGCCGAAACTGAAGCAGCATGCAAGAGTAATGGTACAGAATTATTATTTTCATCCGCAAGGTCCGAAGCTAATTTTCTTTTAAGTCTGTCACTAGCCTTTTCATAAACTAGTTTTGGACGACCAACTTTGTTTGGAGTTTTCCAATCAGCGATTATACTAATACTAGATGCCAGCCATTTGAAGTGTTTTTTCTTCAACCTGTCCAGTGATCTATTGCAACCTGGCAAATGTTTCCTTATGTAATCAAAGAAGGACTTAACTTTTTTATTTATCAATGAAATACAACATTCATTTAAATTATTCTGACCAATTTTTTTAAATATATGCTGCCTAACTGCATCCTCAGAGCGACTATTGTTGCTCCAAATGTCAAGCAGCTCTGCATGCCCAAACAAGTATTCATCTACAAAAACGTAATTTTTTCAAAAAGGAACAAAAAGGTGCATATGAAACTAGTTGTATAATATTATACACATGTTAGTTAATAACTTGCCGTTAAAATTCTTTTGAAGTGGTTTGCCATACAAAAGTTATATTCCACGAAACACAGCTACATTTGTTAAGTTGACTGTAAAAAAGGTACATAAACAAAACACGATACAAATACACAAAAACATATAACATACACAAAAATTTTACTGAACTACAAATCTACATACCTGGCCTACTGTTTTCCATGACAACACTTTAAACTTTTTAATTCTCTGAGGAAATATTAACCACAAATGTTGCACAATGATTTGCCGCCAATTTTGTCTTACGCATGTTATCGACAATCAGCTGTCTTTGAGAGGTGGGCAATAAGCCAGTGTTGCATAAAAAAGTAAAAATCGACTTTTTTTTATCTAATTAGACTATCCTAAATATAAAGAAACTAAAAATTTTTTTATTCCGTTAAAAAAATTTTTTGACTTTCTGCCAAAAAAAACACATAAAAAACCAATGTGCGGTGT
>CG33155_2R:13954314_29July2018_BAM_L121
CACAGTGGTTTTTTATGCGTTTTTTTTGGCAGAAATTCGAAATGATGACCTATCTTCACCAAATTTGGTTTGTGTTACTCTTTACTTCCCCCAAGATGATTCACAAAGTTTCAAGTGATTTGGTCAACTTTCATATAGCTGCCATATAAACGATCTGGCCGATATGCCATAAAAATATTTACATTACCAAAAAAAAAAATTTGTATCTATTTTTAATTATATTATATTATATTATATTATATACAGAAAATCAAATAAAATAAAATCATATTAAGATGTATATGATGGTCCAAAACAGTTTGTCATGAAATTTAAAAATAAATTTATCATATGTTATGTTATATGTATGTATGTTATACTTACAAAAAAATTAAACTTATTATTTATTAATTTAAAAAAACTCCTCGTCTGAGGCTATTACATCAAGTTCATGATCTTTCTGTATAAGTTCTCTTTCATCGTCCTCCTCCCCCTCGTCGATGTCCTGGCAATCACCATGATCATCATGATCGCTTCCAACGCATGGTGATTTAAGTAGAGAAATTACCTCTTGCGGCATATTTTTGTTTTTATTTTTCCTTTGTCTTTCTTTTAGATAAATACTAGACAACAAAGGATCAGACGTATCTAGAGCTCTGTTAAAAATATCGGTCATAGTATCTAGGCGACTGCATTTTCTTGCATGTCTTCTCCGATCGCTCTTATATAATTTGTTCCTCGATTCGGACGCATGCTCACCAAGACAGCCAACAGGCACAAAACAATTATCTATAATTTGATGCCCATGAACTAACACCTTGTGAACAGTAGGTGACATAGGATACCAAGGATATTTGTTCTGATAGGCCAAAAAAACATTTTTACAAAATGTTTTAAATTTTTCTGAGTCAATTTCGTATTCTGAGGAAATCGTTATTAAAATAATATAAAAGCTATAAAGAATGTCGTAATCAATATTTAATATTGACGACAGTAAGGCTGTATTAGAAAATGCCCTTCTGGCTGTATTGCCATCATTTGAATTTCCGCTTCCATTCGGTAACGGCTTGTCCACATTGAGACCCATTTTCTCCATCATTTGTTTTTGTATAAAATGCTTTCGTTCCACTAATTTAGGTTTCTCAATGTCCTTTACATGCCAAGTTTTAAGATCAGCTCTATATGCAAGTTTTAAAACAAATTCAAAGAAGCGAATCCACGCATGTAAAGGGCTTATTCCAAACTGAAGAGTTTGAGATTTAGCATCAAAAATATCTGAATTAAAATCATTCACATTCATTAAATGCGTTGGCTTTGCTCCGCAAATCGGGCAACATTGGCAAGAGTTACATCCTGTTAATATGTTTAAGACTTTACCGTCTATTAGTGTCATTTGACCGACATATTTTACAAATATTTTAATGTTGTTTATTTTATGCAAATATATGTGCAAATTACGAATCTGGGTATCCAAGTTTTCTTTTTCTGCTAATATAAGCTCTCGAGTTTCCTTAATAAATTCAATTTTTAAAGGACGACAAAACCGTATAGATTGTGGCGATCTGTTGATCCAAATAATTTTTTGTTCATTGTCTACTAATTTTAATGGCACAATTGTAGTAACAAACAGCGATCCATCATATACAGCACCGATTTCCTCATAACGTTGCTTATAAATACTCTGACCAGTTGATCCATCATATCCATAGCTAAATATTAATTGGCATTCTATCGAGTTGGTATTTGCTTTGAAAGTTTCATACTGCATTTCAAGAATCCGCGAAGTTGTGTGGTTTAAGAGTTGTTGTAACTCAACTTGCGCTTTATTTTCAAAATACTCGATGCCATTTGGTCTAAGCTTTAGTTTAGCGTTAAGAACATCAGGATATGATGGGTAAATATCAAAGCCGTGTACTTTTGTATTCCGTTTTAAATTGATGTATTGGCTTTTTGTAAATCCGTTTTCAAATAAAAAGGCTAATGCATTGTCGACGGACATTTGTGTGGGCTCAGAAGAGAACATTTTTCTTTTTATATTATTGATATTATCGCTGTTACCAGCTGCTTTTAATACAACTGCCATGTCCTTTTCATTTCCTTTTTTAGCCGAAACTGAAGCAGCATGCAAGAGTAATGGTACAGAATTATTATTTTCATCCGCAAGGTCCGAAGCTAATTTTCTTTTAAGTCTGTCACTAGCCTTTTCATAAACTAGTTTTGGACGACCAACTTTGTTTGGAGTTTTCCAATCAGCGATTATACTAATACTAGATGCCAGCCATTTGAAGTGTTTTTTCTTCAACCTGTCCAGTGATCTATTGCAACCTGGCAAATGTTTCCTTATGTAATCAAAGAAGGACTTAACTTTTTTATTTATCAATGAAATACAACATTCATTTAAATTATTCTGACCAATTTTTTTAAATATATGCTGCCTAACTGCATCCTCAGAGCGACTATTGTTGCTCCAAATGTCAAGCAGCTCTGCATGCCCAAACAAGTATTCATCTACAAAAACGTAATTTTTTCAAAAAGGAACAAAAAGGTGCATATGAAACTAGTTGTATAATATTATACACATGTTAGTTAATAACTTGCCGTTAAAATTCTTTTGAAGTGGTTTGCCATACAAAAGTTATATTCCACGAAACACAGCTACATTTGTTAAGTTGACTGTAAAAAAGGTACATAAACAAAACACGATACAAATACACAAAAACATATAACATACACAAAAATTTTACTGAACTACAAATCTACATACCTGGCCTACTGTTTTCCATGACAACACTTTAAACTTTTTAATTCTCTGAGGAAATATTAACCACAAATGTTGCACAATGATTTGCCGCCAATTTTGTCTTACGCATGTTATCGACAATCAGCTGTCTTTGAGAGGTGGGCAATAAGCCAGTGTTGCATAAAAAAGTAAAAATCGACTTTTTTTTATCTAATTAGACTATCCTAAATATAAAGAAACTAAAAATTTTTTTATTCCGTTAAAAAAATTTTTTGACTTTCTGCCAAAAAAAACACATAAAAAACCAATGTGC
>Transib1_Pianezza
CACAGTGGTTTTTTATGCGTTTTTTTTGGCAGAAATTCGAAATGATGACCTATCTTCACCAAATTTGGTTTGTGTTACTCTTTACTTCCCCCAAGATGATTCACAAAGTTTCAAGTGATTTGGTCAACTTTCATATAGCTGCCATATAAACGATCTGGCCGATATGCCATAAAAATATTTACATTACCAAAAAAAAAATTTGTATCTATTTTTAATTATATTATATTATATTATATTATATACAGAAAATCAAATAAAATAAAATCATATTAAGATGTATATGATGGTCCAAAACAGTTTGTCATGAAATTTAAAAATAAATTTATCATATGTTATGTTATATGTATGTATGTTATACTTACAAAAAAATTAAACTTATTATTTATTAATTTAAAAAAACTCCTCGTCTGAGGCTATTACATCAAGTTCATGATCTTTCTGTATAAGTTCTCTTTCATCGTCCTCCTCCCCCTCGTCGATGTCCTGGCAATCACCATGATCATCATGATCGCTTCCAACGCATGGTGATTTAAGTAGAGAAATTACCTCTTGCGGCATATTTTTGTTTTTATTTTTCCTTTGTCTTTCTTTTAGATAAATACTAGACAACAAAGGATCAGACGTATCTAGAGCTCTGTTAAAAATATCGGTCATAGTATCTAGGCGACTGCATTTTCTTGCATGTCTTCTCCGATCGCTCTTATATAATTTGTTCCTCGATTCGGACGCATGCTCACCAAGACAGCCAACAGGCACAAAACAATTATCTATAATTTGATGCCCATGAACTAACACCTTGTGAACAGTAGGTGACATAGGATACCAAGGATATTTGTTCTGATAGGCCAAAAAAACATTTTTACAAAATGTTTTAAATTTTTCTGAGTCAATTTCGTATTCTGAGGAAATCGTTATTAAAATAATATAAAAGCTATAAAGAATGTCGTAATCAATATTTAATATTGACGACAGTAAGGCTGTATTAGAAAATGCCCTTCTGGCTGTATTGCCATCATTTGAATTTCCGCTTCCATTCGGTAACGGCTTGTCCACATTGAGACCCATTTTCTCCATCATTTGTTTTTGTATAAAATGCTTTCGTTCCACTAATTTAGGTTTCTCAATGTCCTTTACATGCCAAGTTTTAAGATCAGCTCTATATGCAAGTTTTAAAACAAATTCAAAGAAGCGAATCCACGCATGTAAAGGGCTTATTCCAAACTGAAGAGTTTGAGATTTAGCATCAAAAATATCTGAATTAAAATCATTCACATTCATTAAATGCGTTGGCTTTGCTCCGCAAATCGGGCAACATTGGCAAGAGTTACATCCTGTTAATATGTTTAAGACTTTACCGTCTATTAGTGTCATTTGACCGACATATTTTACAAATATTTTAATGTTGTTTATTTTATGCAAATATATGTGCAAATTACGAATCTGGGTATCCAAGTTTTCTTTTTCTGCTAATATAAGCTCTCGAGTTTCCTTAATAAATTCAATTTTTAAAGGACGACAAAACCGTATAGATTGTGGCGATCTGTTGATCCAAATAATTTTTTGTTCATTGTCTACTAATTTTAATGGCACAATTGTAGTAACAAACAGCGATCCATCATATACAGCACCGATTTCCTCATAACGTTGCTTATAAATACTCTGACCAGTTGATCCATCATATCCATAGCTAAATATTAATTGGCATTCTATCGAGTTGGTATTTGCTTTGAAAGTTTCATACTGCATTTCAAGAATCCGCGAAGTTGTGTGGTTTAAGAGTTGTTGTAACTCAACTTGCGCTTTATTTTCAAAATACTCGATGCCATTTGGTCTAAGCTTTAGTTTAGCGTTAAGAACATCAGGATATGATGGGTAAATATCAAAGCCGTGTACTTTTGTATTCCGTTTTAAATTGATGTATTGGCTTTTTGTAAATCCGTTTTCAAATAAAAAGGCTAATGCATTGTCGACGGACATTTGTGTGGGCTCAGAAGAGAACATTTTTCTTTTTATATTATTGATATTATCGCTGTTACCAGCTGCTTTTAATACAACTGCCATGTCCTTTTCATTTCCTTTTTTAGCCGAAACTGAAGCAGCATGCAAGAGTAATGGTACAGAATTATTATTTTCATCCGCAAGGTCCGAAGCTAATTTTCTTTTAAGTCTGTCACTAGCCTTTTCATAAACTAGTTTTGGACGACCAACTTTGTTTGGAGTTTTCCAATCAGCGATTATACTAATACTAGATGCCAGCCATTTGAAGTGTTTTTTCTTCAACCTGTCCAGTGATCTATTGCAACCTGGCAAATGTTTCCTTATGTAATCAAAGAAGGACTTAACTTTTTTATTTATCAATGAAATACAACATTCATTTAAATTATTCTGACCAATTTTTTTAAATATATGCTGCCTAACTGCATCCTCAGAGCGACTATTGTTGCTCCAAATGTCAAGCAGCTCTGCATGCCCAAACAAGTATTCATCTACAAAAACGTAATTTTTTCAAAAAGGAACAAAAAGGTGCATATGAAACTAGTTGTATAATATTATACACATGTTAGTTAATAACTTGCCGTTAAAATTCTTTTGAAGTGGTTTGCCATACAAAAGTTATATTCCACGAAACACAGCTACATTTGTTAAGTTGACTGTAAAAAAGGTACATAAACAAAACACGATACAAATACACAAAAACATATAACATACACAAAAATTTTACTGAACTACAAATCTACATACCTGGCCTACTGTTTTCCATGACAACACTTTAAACTTTTTAATTCTCTGAGGAAATATTAACCACAAATGTTGCACAATGATTTGCCGCCAATTTTGTCTTACGCATGTTATCGACAATCAGCTGTCTTTGAGAGGTGGGCAATAAGCCAGTGTTGCATAAAAAAGTAAAAATCGACTTTTTTTTATCTAATTAGACTATCCTAAATATAAAGAAACTAAAAATTTTTTTATTCCGTTAAAAAAATTTTTTGACTTTCTGCCAAAAAAAACACATAAAAAACCAATGTG
>CG18304_2L:6938276_24September2018_BAM_L35
CACAGTGGTTTTTTATGCGTTTTTTTTGGCAGAAATTCGAAATGATGACCTATCTTCACCAAATTTGGTTTGTGTTACTCTTTACTTCCCCCAAGATGATTCACAAAGTTTCAAGTGATTTGGTCAACTTTCATATAGCTGCCATATAAACGATCTGGCCGATATGCCATAAAAATATTTACATTACCAAAAAAAAAAATTTGTATCTATTTTTAATTATATTATATTATATTATATTATATACAGAAAATCAAATAAAATAAAATCATATTAAGATGTATATGATGGTCCAAAACAGTTTGTCATGAAATTTAAAAATAAATTTATCATATGTTATGTTATATGTATGTATGTTATACTTACAAAAAAATTAAACTTATTATTTATTAATTTAAAAAAACTCCTCGTCTGAGGCTATTACATCAAGTTCATGATCTTTCTGTATAAGTTCTCTTTCATCGTCCTCCTCCCCCTCGTCGATGTCCTGGCAATCACCATGATCATCATGATCGCTTCCAACGCATGGTGATTTAAGTAGAGAAATTACCTCTTGCGGCATATTTTTGTTTTTATTTTTCCTTTGTCTTTCTTTTAGATAAATACTAGACAACAAAGGATCAGACGTATCTAGAGCTCTGTTAAAAATATCGGTCATAGTATCTAGGCGACTGCATTTTCTTGCATGTCTTCTCCGATCGCTCTTATATAATTTGTTCCTCGATTCGGACGCATGCTCACCAAGACAGCCAACAGGCACAAAACAATTATCTATAATTTGATGCCCATGAACTAACACCTTGTGAACAGTAGGTGACATAGGATACCAAGGATATTTGTTCTGATAGGCCAAAAAAACATTTTTACAAAATGTTTTAAATTTTTCTGAGTCAATTTCGTATTCTGAGGAAATCGTTATTAAAATAATATAAAAGCTATAAAGAATGTCGTAATCAATATTTAATATTGACGACAGTAAGGCTGTATTAGAAAATGCCCTTCTGGCTGTATTGCCATCATTTGAATTTCCGCTTCCATTCGGTAACGGCTTGTCCACATTGAGACCCATTTTCTCCATCATTCATTAAATGCGTTGGCTTTGCTCCGCAAATCGGGCAACATTGGCAAGAGTTACATCCTGTTAATATGTTTAAGACTTTACCGTCTATTAGTGTCATTTGACCGACATATTTTACAAATATTTTAATGTTGTTTATTTTATGCAAATATATGTGCAAATTACGAATCTGGGTATCCAAGTTTTCTTTTTCTGCTAATATAAGCTCTCGAGTTTCCTTAATAAATTCAATTTTTAAAGGACGACAAAACCGTATAGATTGTGGCGATCTGTTGATCCAAATAATTTTTTGTTCATTGTCTACTAATTTTAATGGCACAATTGTAGTAACAAACAGCGATCCATCATATACAGCACCGATTTCCTCATAACGTTGCTTATAAATACTCTGACCAGTTGATCCATCATATCCATAGCTAAATATTAATTGGCATTCTATCGAGTTGGTATTTGCTTTGAAAGTTTCATACTGCATTTCAAGAATCCGCGAAGTTGTGTGGTTTAAGAGTTGTTGTAACTCAACTTGCGCTTTATTTTCAAAATACTCGATGCCATTTGGTCTAAGCTTTAGTTTAGCGTTAAGAACATCAGGATATGATGGGTAAATATCAAAGCCGTGTACTTTTGTATTCCGTTTTAAATTGATGTATTGGCTTTTTGTAAATCCGTTTTCAAATAAAAAGGCTAATGCATTGTCGACGGACATTTGTGTGGGCTCAGAAGAGAACATTTTTCTTTTTATATTATTGATATTATCGCTGTTACCAGCTGCTTTTAATACAACTGCCATGTCCTTTTCATTTCCTTTTTTAGCCGAAACTGAAGCAGCATGCAAGAGTAATGGTACAGAATTATTATTTTCATCCGCAAGGTCCGAAGCTAATTTTCTTTTAAGTCTGTCACTAGCCTTTTCATAAACTAGTTTTGGACGACCAACTTTGTTTGGAGTTTTCCAATCAGCGATTATACTAATACTAGATGCCAGCCATTTGAAGTGTTTTTTCTTCAACCTGTCCAGTGATCTATTGCAACCTGGCAAATGTTTCCTTATGTAATCAAAGAAGGACTTAACTTTTTTATTTATCAATGAAATACAACATTCATTTAAATTATTCTGACCAATTTTTTTAAATATATGCTGCCTAACTGCATCCTCAGAGCGACTATTGTTGCTCCAAATGTCAAGCAGCTCTGCATGCCCAAACAAGTATTCATCTACAAAAACGTAATTTTTTCAAAAAGGAACAAAAAGGTGCATATGAAACTAGTTGTATAATATTATACACATGTTAGTTAATAACTTGCCGTTAAAATTCTTTTGAAGTGGTTTGCCATACAAAAGTTATATTCCACGAAACACAGCTACATTTGTTAAGTTGACTGTAAAAAAGGTACATAAACAAAACACGATACAAATACACAAAAACATATAACATACACAAAAATTTTACTGAACTACAAATCTACATACCTGGCCTACTGTTTTCCATGACAACACTTTAAACTTTTTAATTCTCTGAGGAAATATTAACCACAAATGTTGCACAATGATTTGCCGCCAATTTTGTCTTACGCATGTTATCGACAATCAGCTGTCTTTGAGAGGTGGGCAATAAGCCAGTGTTGCATAAAAAAGTAAAAATCGACTTTTTTTTATCTAATTAGACTATCCTAAATATAAAGAAACTAAAAATTTTTTTATTCCGTTAAAAAAATTTTTTGACTTTCTGCCAAAAAAAACACATAAAAAACCAATGT
