# Supplementary material for: Transposable elements contribute substantially to naturally occurring genetic lethality in Drosophila melanogaster
Source: PLoS Biol. 2026 Mar 10;24(3):e3003467. doi: 10.1371/journal.pbio.3003467 (PMC12974806; doi:10.1371/journal.pbio.3003467)
Supplement: S2 File — (FASTA) [file pbio.3003467.s006.fasta]

>NippedA_2R:5186458_25June2018_BAM_L122
-------cacagtggttttttatgcgttttttttggcagaaattcgaaatgatgacctat
cttcaccaaatttggtttgtgttactctttacttcccccaagatgattcacaaagtttca
agtgatttggtcaactttcatatagctgccatataaacgatctggccgatatgccataaa
aatatttacattaccaaaaaaaaaaatttgtatctatttttaattatattatattatatt
atattatatacagaaaatcaaataaaataaaatcatattaagatgtatatgatggtccaa
aacagtttgtcatgaaatttaaaaataaatttatcatatgttatgttatatgtatgtatg
ttatacttacaaaaaaattaaacttattatttattaatttaaaaaaactcctcgtctgag
gctattacatcaagttcatgatctttctgtataagttctctttcatcgtcctcctccccc
tcgtcgatgtcctggcaatcaccatgatcatcatgatcgcttccaacgcatggtgattta
agtagagaaattacctcttgcggcatatttttgtttttatttttcctttgtctttctttt
agataaatactagacaacaaaggatcagacgtatctagagctctgttaaaaatatcggtc
atagtatctaggcgactgcattttcttgcatgtcttctccgatcgctcttatataatttg
ttcctcgattcggacgcatgctcaccaagacagccaacaggcacaaaacaattatctata
atttgatgcccatgaactaacaccttgtgaacagtaggtgacataggataccaaggatat
ttgttctgataggccaaaaaaacatttttacaaaatgttttaaatttttctgagtcaatt
tcgtattctgaggaaatcgttattaaaataatataaaagctataaagaatgtcgtaatca
atatttaatattgacgacagtaaggctgtattagaaaatgcccttctggctgtattgcca
tcatttgaatttccgcttccattcggtaacggcttgtccacattgagacccattttctcc
atcatttgtttttgtataaaatgctttcgttccactaatttaggtttctcaatgtccttt
acatgccaagttttaagatcagctctatatgcaagttttaaaacaaattcaaagaagcga
atccacgcatgtaaagggcttattccaaactgaagagtttgagatttagcatcaaaaata
tctgaattaaaatc----------------------------------------------
------------------------------------------------------------
------------------------------------------------------------
------------------------------------------------------------
------------------------------------------------------------
------------------------------------------------------------
------------------------------------------------------------
------------------------------------------------------------
------------------------------------------------------------
------------------------------------------------------------
------------------------------------------------------------
------------------------------------------------------------
------------------------------------------------------------
------------------------------------------------------------
------------------------------------------------------------
------------------------------------------------------------
------------------------------------------------------------
------------------------------------------------------------
------------------------------------------------------------
------------------------------------------------------------
------------------------------------------------------------
------------------------------------------------------------
------------------------------------------------------------
------------------------------------------------------------
------------------------------------------------------------
------------------------------------------------------------
------------------------------------------------------------
------------------------------------------------------------
------------------------------------------------------------
--------------------------------------------
>Fgop2_2L:6944237_12June2018_BAM_L127
-------cacagtggttttttatgcgtttttttnggcagaaattcgaaatgatgacctat
cttcaccaaatttggtttgtgttactctttacttcccccaagatgattcacaaagtttca
agtgatttggtcaactttcatatagctgccatataaacgatctggccgatatgccataaa
aatatttacattaccaaaaaaaaaaatttgtatctatttttaattatattatattatatt
atattatatacagaaaatcaaataaaataaaatcatattaagatgtatatgatggtccaa
aacagtttgtcatgaaatttaaaaataaatntatcatatgttatgttatatgtatgtatg
ttatacttacaaaaaaattaaacttattatttattaatttaaaaaaactcctcgtctgag
gctattacatcaagttcatgatctttctgtataagttctctttcatcgtcctcctccncc
tcgtcgatgtcctggcaatcaccatgatcatcatgatcgcttccaacgcatggtgattta
agtagagaaattacctcttgcggcatatttttgtttttatttttcctttgtctttctttt
agataaatactagacaacaaaggatcagacgtatctagagctctgttaaaaatatcggtc
atagtatctaggcgactgcattttcttgcatgtcttctccgatcgctcttatataatttg
ttcctcgattcggacgcatgctcaccaagacagccaacaggcacaaaacaattatctata
atttgatgcccatgaactaacaccttgtgaacagtaggtgacataggataccaaggatat
ttgttctgataggccaaaaaaacatttttacaaaatgttttaaatttttctgagtcaatt
tcgtattctgaggaaatcgttattaaaataatataaaagctataaagaatgtcgtaatca
atattnaatattgacgacagtaaggctgtattagaaaatgcccttctggctgtattgcca
tcatttgaatttccgcttccattcggtaacggcttgtccacattgagacccatttnctcc
atcatttgtttttgtataaaatgctttcgtnccactaatttaggtttctcaatgtccttt
acatgccaagttttaagatcagctctatatgcaagttttaaaacaaattcaaagaagcga
atccacgcatgtaaagggcttattccaaactgaagagtttgagatttagcatcaaaaata
tctgaattaaaatcattcacattcattaaatgcgttggctttgctccgcaaatcgggcaa
cattggcaagagttacatcctgttaatatgtttaagactttaccgtctattagtgtcatt
tgaccgacatattttacaaatattttaatgttgtttattttatgcaaatatatgtgcaaa
ttacgaatctgggtatccaagttttctttttctgctaatataagctctcgagtttcctta
ataaattcaatttttaaaggacgacaaaaccgtatatatt--------------------
--------------------------ttttaatgata-----------------------
------------------------------------------------------------
------------------------------------------------------------
------------------------------------------------------------
------------------------------------------------------------
------------------------------------------------------------
------------------------------------------------------------
------------------------------------------------------------
------------------------------------------------------------
------------------------------------------------------------
--------------tctgttatt-------------------------------------
------------------------------------------------------------
------------------------------------------------------------
------------------------------------------------------------
------------------------------------------------------------
------------------------------------------------------------
------------------------------------------------------------
------------------------------------------------------------
------------------------------------------------------------
------------------------------------------------------------
-----------------------tttnntaattttntgagcaa--tttaaccacaaatgt
tgcacaatgatttgccgccaattttgtcttacgcatgttatcgacaatcagctgtctttg
agaggtgggcaataagccagtgttgcataaaaaagtaaaaatcgacttttttttatctaa
ttagactatcctaaatataaagaaactaaaaatttttttattccgttaaaaaaatttttt
gactttctgccaaaaaaaacacataaaaaaccaa----------
>NippedA_2R:5186457_08JUNE2018_PBSV_L10
-------cacagtggttttttatgcgttttttttggcagaaattcgaaatgatgacctat
cttcaccaaatttggtttgtgttactctttacttcccccaagatgattcacaaagtttca
agtgatttggtcaactttcatatagctgccatataaacgatctggccgatatgccataaa
aatatttacattaccaaaaaaaaaaatttgtatctatttttaattatattatattatatt
atattatatacagaaaatcaaataaaataaaatcatattaagatgtatatgatggtccaa
aacagtttgtcatgaaatttaaaaataaatttatcatatgttatgttatatgtatgtatg
ttatacttacaaaaaaattaaacttattatttattaatttaaaaaaactcctcgtctgag
gctattacatcaagttcatgatctttctgtataagttctctttcatcgtcctcctccccc
tcgtcgatgtcctggcaatcaccatgatcatcatgatcgcttccaacgcatggtgattta
agtagagaaattacctcttgcggcatatttttgtttttatttttcctttgtctttctttt
agataaatactagacaacaaaggatcagacgtatctagagctctgttaaaaatatcggtc
atagtatctaggcgactgcattttcttgcatgtcttctccgatcgctcttatataatttg
ttcctcgattcggacgcatgctcaccaagacagccaacaggcacaaaacaattatctata
atttgatgcccatgaactaacaccttgtgaacagtaggtgacataggataccaaggatat
ttgttctgataggccaaaaaaacatttttacaaaatgttttaaatttttctgagtcaatt
tcgtattctgaggaaatcgttattaaaataatataaaagctataaagaatgtcgtaatca
atatttaatattgacgacagtaaggctgtattagaaaatgcccttctggctgtattgcca
tcatttgaatttccgcttccattcggtaacggcttgtccacattgagacccattttctcc
atcatttgttt-------------------------------------------------
------------------------------------------------------------
------------------------------------------------------------
------------------------------------------------------------
------------------------------------------------------------
------------------------------------------------------------
------------------------------------------------------------
------------------------------------------------------------
------------------------------------------------------------
------------------------------------------------------------
------------------------------------------------------------
------------------------------------------------------------
------------------------------------------------------------
------------------------------------------------------------
------------------------------------------------------------
------------------------------------------------------------
------------------------------------------------------------
------------------------------------------------------------
------------------------------------------------------------
------------------------------------------------------------
------------------------------------------------------------
------------------------------------------------------------
------------------------------------------------------------
------------------------------------------------------------
------------------------------------------------------------
------------------------------------------------------------
------------------------------------------------------------
------------------------------------------------------------
------------------------------------------------------------
------------------------------------------------------------
----------------------ttgcataaaaaagtaaaaatcgacttttttttatctaa
ttagactatcctaaatataaagaaactaaaaatttttttattccgttaaaaaaatttttt
gactttctgccaaaaaaaacacataaaaaaccaatgtgctatgg
>NippedA_2R:5186250_29July2021_PBSV_L173
-ccattgcacagtggttttttatgcgttttttttggcagaaattcgaaatgatgacctat
cttcaccaaatttggtttgtgttactctttacttcccccaagatgattcacaaagtttca
agtgatttggtcaactttcatatagctgccatataaacgatctggccgatatgccataaa
aatatttacattaccaaaaaaaaaaatttgtatctatttttaattatattatattatatt
atattatatacagaaaatcaaataaaataaaatcatattaagatgtatatgatggtccaa
aacagtttgtcatgaaatttaaaaataaatttatcatatgttatgttatatgtatgtatg
ttatacttacaaaaaaattaaacttattatttattaatttaaaaaaactcctcgtctgag
gctattacatcaagttcatgatctttctgtataagttctctttcatcgtcctcctccccc
tcgtcgatgtcctggcaatcaccatgatcatcatgatcgcttccaacgcatggtgattta
agtagagaaattacctcttgcggcatatttttgtttttatttttcctttgtctttctttt
agataaatactagacaacaaaggatcagacgtatctagagctctgttaaaaatatcggtc
atagtatctaggcgactgcattttcttgcatgtcttctccgatcgctcttatataatttg
ttcctcgattcggacgcatgctcaccaagacagccaacaggcacaaaacaattatctata
atttgatgcccatgaactaacaccttgtgaacagtaggtgacataggataccaaggatat
ttgttctgataggccaaaaaaacatttttacaaaatgttttaaatttttctgagtcaatt
tcgtattctgaggaaatcgttattaaaataatataaaagctataaagaatgtcgtaatca
atatttaatattgacgacagtaaggctgtattagaaaatgcccttctggctgtattgcca
tcatttgaatttccgcttccattcggtaacggcttgtccacattgagacccattttctcc
atcatttgtttttgtataaaatgctttcgttccactaatttaggtttctcaatgtccttt
acatgccaagttttaagatcagctctatatgcaagttttaaaacaaattcaaagaagcga
atccacgcatgtaaagggcttattccaaactgaagagtttgagatttagcatcaaaaata
tctgaattaaaatcattcacattcattaaatgcgttggctttgctccgcaaatcgggcaa
cattggcaagagttacatcctgttaatatgtttaagactttaccgtctattagtgtcatt
tgaccgacatattttacaaatattttaatgttgtttattttatgcaaatatatgtgcaaa
ttacgaatctgggtatccaagttttctttttctgctaatataagctctcgagtttcctta
ataaattcaatttttaaaggacgacaaaaccgtatagattgtggcgatctgttgatccaa
ataattttttgttcattgtctactaattttaatggcacaattgtagtaacaaacagcgat
ccatcatatacagcaccgatttcctcataacgttgcttataaatactctgaccagttgat
ccatcatatccatagctaaatattaattggcattctatcgagttggtatttgctttgaaa
gtttcatactgcatttcaagaatccgcgaagttgtgtggtttaagagttgttgtaactca
acttgcgctttattttcaaaatactcgatgccatttggtctaagctttagtttagcgtta
agaacatcaggatatgatgggtaaatatcaaagccgtgtacttttgtattccgttttaaa
ttgatgtattggctttttgtaaatccgttttcaaataaaaaggctaatgcattgtcgacg
gacatttgtgtgggctcagaagagaacatttttctttttatattattgatattatcgctg
ttaccagctgcttttaatacaactgccatgtccttttcatttccttttttagccgaaact
gaagcagcatgcaagagtaatggtacagaattattattttcatccgcaaggtccgaagct
aattttcttttaagtctgtcactagccttttcataaactagttttggacgaccaactttg
tttggagttttccaatcagcgattatactaatactagatgccagccatttgaagtgtttt
ttcttcaacctgtccagtgatctattgcaacctggcaaatgtttccttatgtaatcaaag
aaggacttaacttttttatttatcaatgaaatacaacattcatttaaattattctgacca
atttttttaaatatatgctgcctaactgcatcctcagagcgactattgttgctccaaatg
tcaagcagctctgcatgcccaaacaagtattcatctacaaaaacgtaattttttcaaaaa
ggaacaaaaaggtgcatatgaaactagttgtataatattatacacatgttagttaataac
ttgccgttaaaattcttttgaagtggtttgccatacaaaagttatattccacgaaacaca
gctacatttgttaagttgactgtaaaaaaggtacataaacaaaacacgatacaaatacac
aaaaacatataacatacacaaaaattttactgaactacaaatctacatacctggcctact
gttttccatgacaacactttaaactttttaattctctgaggaaatattaaccacaaatgt
tgcacaatgatttgccgccaattttgtcttacgcatgttatcgacaatcagctgtctttg
agaggtgggcaataagccagtgttgcataaaaaagtaaaaatcgacttttttttatctaa
ttagactatcctaaatataaagaaactaaaaatttttttattccgttaaaaaaatttttt
gactttctgccaaaaaaaacacataaaaaaccaatgtg------
>NippedA_2R:5186458_14July2020_BAM_L72
-----tgcacagtggttttttatgcgttttttttggcagaaattcgaaatgatgacctat
cttcaccaaatttggtttgtgttactctttacttcccccaagatgattcacaaagtttca
agtgatttggtcaactttcatatagctgccatataaacgatctggccgatatgccataaa
aatatttacattaccaaaaaaaaaaatttgtatctatttttaattatattatattatatt
atattatatacagaaaatcaaataaaataaaatcatattaagatgtatatgatggtccaa
aacagtttgtcatgaaatttaaaaataaatttatcatatgttatgttatatgtatgtatg
ttatacttacaaaaaaattaaacttattatttattaatttaaaaaaactcctcgtctgag
gctattacatcaagttcatgatctttctgtataagttctctttcatcgtcctcctccccc
tcgtcgatgtcctggcaatcaccatgatcatcatgatcgcttccaacgcatggtgattta
agtagagaaattacctcttgcggcatatttttgtttttatttttcctttgtctttctttt
agataaatactagacaacaaaggatcagacgtatctagagctctgttaaaaatatcggtc
atagtatctaggcgactgcattttcttgcatgtcttctccgatcgctcttatataatttg
ttcctcgattcggacgcatgctcaccaagacagccaacaggcacaaaacaattatctata
atttgatgcccatgaactaacaccttgtgaacagtaggtgacataggataccaaggatat
ttgttctgataggccaaaaaaacatttttacaaaatgttttaaatttttctgagtcaatt
tcgtattctgaggaaatcgttattaaaataatataaaagctataaagaatgtcgtaatca
atatttaatattgacgacagtaaggctgtattagaaaatgcccttctggctgtattgcca
tcatttgaatttccgcttccattcggtaacggcttgtccacattgagacccattttctcc
atcatttgtttttgtataaaatgctttcgttccactaatttaggtttctcaatgtccttt
acatgccaagttttaagatcagctctatatgcaagttttaaaacaaattcaaagaagcga
atccacgcatgtaaagggcttattccaaactgaagagtttgagatttagcatcaaaaata
tctgaattaaaatcattcacattcattaaatgcgttggctttgctccgcaaatcgggcaa
cattggcaagagttacatcctgttaatatgtttaagactttaccgtctattagtgtcatt
tgaccgacatattttacaaatattttaatgttgtttattttatgcaaatatatgtgcaaa
ttacgaatctgggtatccaagttttctttttctgctaatataagctctcgagtttcctta
ataaattcaatttttaaaggacgacaaaaccgtatagattgtggcgatctgttgatccaa
ataattttttgttcattgtctactaattttaatggcacaattgtagtaacaaacagcgat
ccatcatatacagcaccgatttcctcataacgttgcttataaatactctgaccagttgat
ccatcatatccatagctaaatattaattggcattctatcgagttggtatttgctttgaaa
gtttcatactgcatttcaagaatccgcgaagttgtgtggtttaagagttgttgtaactca
acttgcgctttattttcaaaatactcgatgccatttggtctaagctttagtttagcgtta
agaacatcaggatatgatgggtaaatatcaaagccgtgtacttttgtattccgttttaaa
ttgatgtattggctttttgtaaatccgttttcaaataaaaaggctaatgcattgtcgacg
gacatttgtgtgggctcagaagagaacatttttctttttatattattgatattatcgctg
ttaccagctgcttttaatacaactgccatgtccttttcatttccttttttagccgaaact
gaagcagcatgcaagagtaatggtacagaattattattttcatccgcaaggtccgaagct
aattttcttttaagtctgtcactagccttttcataaactagttttggacgaccaactttg
tttggagttttccaatcagcgattatactaatactagatgccagccatttgaagtgtttt
ttcttcaacctgtccagtgatctattgcaacctggcaaatgtttccttatgtaatcaaag
aaggacttaacttttttatttatcaatgaaatacaacattcatttaaattattctgacca
atttttttaaatatatgctgcctaactgcatcctcagagcgactattgttgctccaaatg
tcaagcagctctgcatgcccaaacaagtattcatctacaaaaacgtaattttttcaaaaa
ggaacaaaaaggtgcatatgaaactagttgtataatattatacacatgttagttaataac
ttgccgttaaaattcttttgaagtggtttgccatacaaaagttatattccacgaaacaca
gctacatttgttaagttgactgtaaaaaaggtacataaacaaaacacgatacaaatacac
aaaaacatataacatacacaaaaattttactgaactacaaatctacatacctggcctact
gttttccatgacaacactttaaactttttaattctctgaggaaatattaaccacaaatgt
tgcacaatgatttgccgccaattttgtcttacgcatgttatcgacaatcagctgtctttg
agaggtgggcaataagccagtgttgcataaaaaagtaaaaatcgacttttttttatctaa
ttagactatcctaaatataaagaaactaaaaatttttttattccgttaaaaaaatttttt
gactttctgccaaaaaaaacacataaaaaacc------------
>shortstop_2R:13886750_02July2020_PBSV_L83
ggcaatgcacagtggttttttatgcgttttttttggcagaaattcgaaatgatgacctat
cttcaccaaatttggtttgtgttactctttacttcccccaagatgattcacaaagtttca
agtgatttggtcaactttcatatagctgccatataaacgatctggccgatatgccataaa
aatatttacattaccaaaaaaaaaaatttgtatctatttttaattatattatattatatt
atattatatacagaaaatcaaataaaataaaatcatattaagatgtatatgatggtccaa
aacagtttgtcatgaaatttaaaaataaatttatcatatgttatgttatatgtatgtatg
ttatacttacaaaaaaattaaacttattatttattaatttaaaaaaactcctcgtctgag
gctattacatcaagttcatgatctttctgtataagttctctttcatcgtcctcctccccc
tcgtcgatgtcctggcaatcaccatgatcatcatgatcgcttccaacgcatggtgattta
agtagagaaattacctcttgcggcatatttttgtttttatttttcctttgtctttctttt
agataaatactagacaacaaaggatcagacgtatctagagctctgttaaaaatatcggtc
atagtatctaggcgactgcattttcttgcatgtcttctccgatcgctcttatataatttg
ttcctcgattcggacgcatgctcaccaagacagccaacaggcacaaaacaattatctata
atttgatgcccatgaactaacaccttgtgaacagtaggtgacataggataccaaggatat
ttgttctgataggccaaaaaaacatttttacaaaatgttttaaatttttctgagtcaatt
tcgtattctgaggaaatcgttattaaaataatataaaagctataaagaatgtcgtaatca
atatttaatattgacgacagtaaggctgtattagaaaatgcccttctggctgtattgcca
tcatttgaatttccgcttccattcggtaacggcttgtccacattgagacccattttctcc
atcatttgtttttgtataaaatgctttcgttccactaatttaggtttctcaatgtccttt
acatgccaagttttaagatcagctctatatgcaagttttaaaacaaattcaaagaagcga
atccacgcatgtaaagggcttattccaaactgaagagtttgagatttagcatcaaaaata
tctgaattaaaatcattcacattcattaaatgcgttggctttgctccgcaaatcgggcaa
cattggcaagagttacatcctgttaatatgtttaagactttaccgtctattagtgtcatt
tgaccgacatattttacaaatattttaatgttgtttattttatgcaaatatatgtgcaaa
ttacgaatctgggtatccaagttttctttttctgctaatataagctctcgagtttcctta
ataaattcaatttttaaaggacgacaaaaccgtatagattgtggcgatctgttgatccaa
ataattttttgttcattgtctactaattttaatggcacaattgtagtaacaaacagcgat
ccatcatatacagcaccgatttcctcataacgttgcttataaatactctgaccagttgat
ccatcatatccatagctaaatattaattggcattctatcgagttggtatttgctttgaaa
gtttcatactgcatttcaagaatccgcgaagttgtgtggtttaagagttgttgtaactca
acttgcgctttattttcaaaatactcgatgccatttggtctaagctttagtttagcgtta
agaacatcaggatatgatgggtaaatatcaaagccgtgtacttttgtattccgttttaaa
ttgatgtattggctttttgtaaatccgttttcaaataaaaaggctaatgcattgtcgacg
gacatttgtgtgggctcagaagagaacatttttctttttatattattgatattatcgctg
ttaccagctgcttttaatacaactgccatgtccttttcatttccttttttagccgaaact
gaagcagcatgcaagagtaatggtacagaattattattttcatccgcaaggtccgaagct
aattttcttttaagtctgtcactagccttttcataaactagttttggacgaccaactttg
tttggagttttccaatcagcgattatactaatactagatgccagccatttgaagtgtttt
ttcttcaacctgtccagtgatctattgcaacctggcaaatgtttccttatgtaatcaaag
aaggacttaacttttttatttatcaatgaaatacaacattcatttaaattattctgacca
atttttttaaatatatgctgcctaactgcatcctcagagcgactattgttgctccaaatg
tcaagcagctctgcatgcccaaacaagtattcatctacaaaaacgtaattttttcaaaaa
ggaacaaaaaggtgcatatgaaactagttgtataatattatacacatgttagttaataac
ttgccgttaaaattcttttgaagtggtttgccatacaaaagttatattccacgaaacaca
gctacatttgttaagttgactgtaaaaaaggtacataaacaaaacacgatacaaatacac
aaaaacatataacatacacaaaaattttactgaactacaaatctacatacctggcctact
gttttccatgacaacactttaaactttttaattctctgaggaaatattaaccacaaatgt
tgcacaatgatttgccgccaattttgtcttacgcatgttatcgacaatcagctgtctttg
agaggtgggcaataagccagtgttgcataaaaaagtaaaaatcgacttttttttatctaa
ttagactatcctaaatataaagaaactaaaaatttttttattccgttaaaaaaatttttt
gactttctgccaaaaaaaacacataaaaaaccaatgt-------
>NippedA_2R:5187820_22June2018_PBSV_L95
-------cacagtggttttttatgcgttttttttggcagaaattcgaaatgatgacctat
cttcaccaaatttggtttgtgttactctttacttcccccaagatgattcacaaagtttca
agtgatttggtcaactttcatatagctgccatataaacgatctggccgatatgccataaa
aatatttacattaccaaaaaaaaaaatttgtatctatttttaattatattatattatatt
atattatatacagaaaatcaaataaaataaaatcatattaagatgtatatgatggtccaa
aacagtttgtcatgaaatttaaaaataaatttatcatatgttatgttatatgtatgtatg
ttatacttacaaaaaaattaaacttattatttattaatttaaaaaaactcctcgtctgag
gctattacatcaagttcatgatctttctgtataagttctctttcatcgtcctcctccccc
tcgtcgatgtcctggcaatcaccatgatcatcatgatcgcttccaacgcatggtgattta
agtagagaaattacctcttgcggcatatttttgtttttatttttcctttgtctttctttt
agataaatactagacaacaaaggatcagacgtatctagagctctgttaaaaatatcggtc
atagtatctaggcgactgcattttcttgcatgtcttctccgatcgctcttatataatttg
ttcctcgattcggacgcatgctcaccaagacagccaacaggcacaaaacaattatctata
atttgatgcccatgaactaacaccttgtgaacagtaggtgacataggataccaaggatat
ttgttctgataggccaaaaaaacatttttacaaaatgttttaaatttttctgagtcaatt
tcgtattctgaggaaatcgttattaaaataatataaaagctataaagaatgtcgtaatca
atatttaatattgacgacagtaaggctgtattagaaaatgcccttctggctgtattgcca
tcatttgaatttccgcttccattcggtaacggcttgtccacattgagacccattttctcc
atcatttgtttttgtataaaatgctttcgttccactaatttaggtttctcaatgtccttt
acatgccaagttttaagatcagctctatatgcaagttttaaaacaaattcaaagaagcga
atccacgcatgtaaagggcttattccaaactgaagagtttgagatttagcatcaaaaata
tctgaattaaaatcattcacattcattaaatgcgttggctttgctccgcaaatcgggcaa
cattggcaagagttacatcctgttaatatgtttaagactttaccgtctattagtgtcatt
tgaccgacatattttacaaatattttaatgttgtttattttatgcaaatatatgtgcaaa
ttacgaatctgggtatccaagttttctttttctgctaatataagctctcgagtttcctta
ataaattcaatttttaaaggacgacaaaaccgtatagattgtggcgatctgttgatccaa
ataattttttgttcattgtctactaattttaatggcacaattgtagtaacaaacagcgat
ccatcatatacagcaccgatttcctcataacgttgcttataaatactctgaccagttgat
ccatcatatccatagctaaatattaattggcattctatcgagttggtatttgctttgaaa
gtttcatactgcatttcaagaatccgcgaagttgtgtggtttaagagttgttgtaactca
acttgcgctttattttcaaaatactcgatgccatttggtctaagctttagtttagcgtta
agaacatcaggatatgatgggtaaatatcaaagccgtgtacttttgtattccgttttaaa
ttgatgtattggctttttgtaaatccgttttcaaataaaaaggctaatgcattgtcgacg
gacatttgtgtgggctcagaagagaacatttttctttttatattattgatattatcgctg
ttaccagctgcttttaatacaactgccatgtccttttcatttccttttttagccgaaact
gaagcagcatgcaagagtaatggtacagaattattattttcatccgcaaggtccgaagct
aattttcttttaagtctgtcactagccttttcataaactagttttggacgaccaactttg
tttggagttttccaatcagcgattatactaatactagatgccagccatttgaagtgtttt
ttcttcaacctgtccagtgatctattgcaacctggcaaatgtttccttatgtaatcaaag
aaggacttaacttttttatttatcaatgaaatacaacattcatttaaattattctgacca
atttttttaaatatatgctgcctaactgcatcctcagagcgactattgttgctccaaatg
tcaagcagctctgcatgcccaaacaagtattcatctacaaaaacgtaattttttcaaaaa
ggaacaaaaaggtgcatatgaaactagttgtataatattatacacatgttagttaataac
ttgccgttaaaattcttttgaagtggtttgccatacaaaagttatattccacgaaacaca
gctacatttgttaagttgactgtaaaaaaggtacataaacaaaacacgatacaaatacac
aaaaacatataacatacacaaaaattttactgaactacaaatctacatacctggcctact
gttttccatgacaacactttaaactttttaattctctgaggaaatattaaccacaaatgt
tgcacaatgatttgccgccaattttgtcttacgcatgttatcgacaatcagctgtctttg
agaggtgggcaataagccagtgttgcataaaaaagtaaaaatcgacttttttttatctaa
ttagactatcctaaatataaagaaactaaaaatttttttattccgttaaaaaaatttttt
gactttctgccaaaaaaaacacataaaaaaccaatgtgcattgg
>CG13185_2R:11882111_13July2020_PBSV_L75
-------cacagtggttttttatgcgttttttttggcagaaattcgaaatgatgacctat
cttcaccaaatttggtttgtgttactctttacttcccccaagatgattcacaaagtttca
agtgatttggtcaactttcatatagctgccatataaacgatctggccgatatgccataaa
aatatttacattaccaaaaaaaaaaatttgtatctatttttaattatattatattatatt
atattatatacagaaaatcaaataaaataaaatcatattaagatgtatatgatggtccaa
aacagtttgtcatgaaatttaaaaataaatttatcatatgttatgttatatgtatgtatg
ttatacttacaaaaaaattaaacttattatttattaatttaaaaaaactcctcgtctgag
gctattacatcaagttcatgatctttctgtataagttctctttcatcgtcctcctccccc
tcgtcgatgtcctggcaatcaccatgatcatcatgatcgcttccaacgcatggtgattta
agtagagaaattacctcttgcggcatatttttgtttttatttttcctttgtctttctttt
agataaatactagacaacaaaggatcagacgtatctagagctctgttaaaaatatcggtc
atagtatctaggcgactgcattttcttgcatgtcttctccgatcgctcttatataatttg
ttcctcgattcggacgcatgctcaccaagacagccaacaggcacaaaacaattatctata
atttgatgcccatgaactaacaccttgtgaacagtaggtgacataggataccaaggatat
ttgttctgataggccaaaaaaacatttttacaaaatgttttaaatttttctgagtcaatt
tcgtattctgaggaaatcgttattaaaataatataaaagctataaagaatgtcgtaatca
atatttaatattgacgacagtaaggctgtattagaaaatgcccttctggctgtattgcca
tcatttgaatttccgcttccattcggtaacggcttgtccacattgagacccattttctcc
atcatttgtttttgtataaaatgctttcgttccactaatttaggtttctcaatgtccttt
acatgccaagttttaagatcagctctatatgcaagttttaaaacaaattcaaagaagcga
atccacgcatgtaaagggcttattccaaactgaagagtttgagatttagcatcaaaaata
tctgaattaaaatcattcacattcattaaatgcgttggctttgctccgcaaatcgggcaa
cattggcaagagttacatcctgttaatatgtttaagactttaccgtctattagtgtcatt
tgaccgacatattttacaaatattttaatgttgtttattttatgcaaatatatgtgcaaa
ttacgaatctgggtatccaagttttctttttctgctaatataagctctcgagtttcctta
ataaattcaatttttaaaggacgacaaaaccgtatagattgtggcgatctgttgatccaa
ataattttttgttcattgtctactaattttaatggcacaattgtagtaacaaacagcgat
ccatcatatacagcaccgatttcctcataacgttgcttataaatactctgaccagttgat
ccatcatatccatagctaaatattaattggcattctatcgagttggtatttgctttgaaa
gtttcatactgcatttcaagaatccgcgaagttgtgtggtttaagagttgttgtaactca
acttgcgctttattttcaaaatactcgatgccatttggtctaagctttagtttagcgtta
agaacatcaggatatgatgggtaaatatcaaagccgtgtacttttgtattccgttttaaa
ttgatgtattggctttttgtaaatccgttttcaaataaaaaggctaatgcattgtcgacg
gacatttgtgtgggctcagaagagaacatttttctttttatattattgatattatcgctg
ttaccagctgcttttaatacaactgccatgtccttttcatttccttttttagccgaaact
gaagcagcatgcaagagtaatggtacagaattattattttcatccgcaaggtccgaagct
aattttcttttaagtctgtcactagccttttcataaactagttttggacgaccaactttg
tttggagttttccaatcagcgattatactaatactagatgccagccatttgaagtgtttt
ttcttcaacctgtccagtgatctattgcaacctggcaaatgtttccttatgtaatcaaag
aaggacttaacttttttatttatcaatgaaatacaacattcatttaaattattctgacca
atttttttaaatatatgctgcctaactgcatcctcagagcgactattgttgctccaaatg
tcaagcagctctgcatgcccaaacaagtattcatctacaaaaacgtaattttttcaaaaa
ggaacaaaaaggtgcatatgaaactagttgtataatattatacacatgttagttaataac
ttgccgttaaaattcttttgaagtggtttgccatacaaaagttatattccacgaaacaca
gctacatttgttaagttgactgtaaaaaaggtacataaacaaaacacgatacaaatacac
aaaaacatataacatacacaaaaattttactgaactacaaatctacatacctggcctact
gttttccatgacaacactttaaactttttaattctctgaggaaatattaaccacaaatgt
tgcacaatgatttgccgccaattttgtcttacgcatgttatcgacaatcagctgtctttg
agaggtgggcaataagccagtgttgcataaaaaagtaaaaatcgacttttttttatctaa
ttagactatcctaaatataaagaaactaaaaatttttttattccgttaaaaaaatttttt
gactttctgccaaaaaaaacacataaaaaaccaatgtgcggtgt
>CG33155_2R:13954314_29July2018_BAM_L121
-------cacagtggttttttatgcgttttttttggcagaaattcgaaatgatgacctat
cttcaccaaatttggtttgtgttactctttacttcccccaagatgattcacaaagtttca
agtgatttggtcaactttcatatagctgccatataaacgatctggccgatatgccataaa
aatatttacattaccaaaaaaaaaaatttgtatctatttttaattatattatattatatt
atattatatacagaaaatcaaataaaataaaatcatattaagatgtatatgatggtccaa
aacagtttgtcatgaaatttaaaaataaatttatcatatgttatgttatatgtatgtatg
ttatacttacaaaaaaattaaacttattatttattaatttaaaaaaactcctcgtctgag
gctattacatcaagttcatgatctttctgtataagttctctttcatcgtcctcctccccc
tcgtcgatgtcctggcaatcaccatgatcatcatgatcgcttccaacgcatggtgattta
agtagagaaattacctcttgcggcatatttttgtttttatttttcctttgtctttctttt
agataaatactagacaacaaaggatcagacgtatctagagctctgttaaaaatatcggtc
atagtatctaggcgactgcattttcttgcatgtcttctccgatcgctcttatataatttg
ttcctcgattcggacgcatgctcaccaagacagccaacaggcacaaaacaattatctata
atttgatgcccatgaactaacaccttgtgaacagtaggtgacataggataccaaggatat
ttgttctgataggccaaaaaaacatttttacaaaatgttttaaatttttctgagtcaatt
tcgtattctgaggaaatcgttattaaaataatataaaagctataaagaatgtcgtaatca
atatttaatattgacgacagtaaggctgtattagaaaatgcccttctggctgtattgcca
tcatttgaatttccgcttccattcggtaacggcttgtccacattgagacccattttctcc
atcatttgtttttgtataaaatgctttcgttccactaatttaggtttctcaatgtccttt
acatgccaagttttaagatcagctctatatgcaagttttaaaacaaattcaaagaagcga
atccacgcatgtaaagggcttattccaaactgaagagtttgagatttagcatcaaaaata
tctgaattaaaatcattcacattcattaaatgcgttggctttgctccgcaaatcgggcaa
cattggcaagagttacatcctgttaatatgtttaagactttaccgtctattagtgtcatt
tgaccgacatattttacaaatattttaatgttgtttattttatgcaaatatatgtgcaaa
ttacgaatctgggtatccaagttttctttttctgctaatataagctctcgagtttcctta
ataaattcaatttttaaaggacgacaaaaccgtatagattgtggcgatctgttgatccaa
ataattttttgttcattgtctactaattttaatggcacaattgtagtaacaaacagcgat
ccatcatatacagcaccgatttcctcataacgttgcttataaatactctgaccagttgat
ccatcatatccatagctaaatattaattggcattctatcgagttggtatttgctttgaaa
gtttcatactgcatttcaagaatccgcgaagttgtgtggtttaagagttgttgtaactca
acttgcgctttattttcaaaatactcgatgccatttggtctaagctttagtttagcgtta
agaacatcaggatatgatgggtaaatatcaaagccgtgtacttttgtattccgttttaaa
ttgatgtattggctttttgtaaatccgttttcaaataaaaaggctaatgcattgtcgacg
gacatttgtgtgggctcagaagagaacatttttctttttatattattgatattatcgctg
ttaccagctgcttttaatacaactgccatgtccttttcatttccttttttagccgaaact
gaagcagcatgcaagagtaatggtacagaattattattttcatccgcaaggtccgaagct
aattttcttttaagtctgtcactagccttttcataaactagttttggacgaccaactttg
tttggagttttccaatcagcgattatactaatactagatgccagccatttgaagtgtttt
ttcttcaacctgtccagtgatctattgcaacctggcaaatgtttccttatgtaatcaaag
aaggacttaacttttttatttatcaatgaaatacaacattcatttaaattattctgacca
atttttttaaatatatgctgcctaactgcatcctcagagcgactattgttgctccaaatg
tcaagcagctctgcatgcccaaacaagtattcatctacaaaaacgtaattttttcaaaaa
ggaacaaaaaggtgcatatgaaactagttgtataatattatacacatgttagttaataac
ttgccgttaaaattcttttgaagtggtttgccatacaaaagttatattccacgaaacaca
gctacatttgttaagttgactgtaaaaaaggtacataaacaaaacacgatacaaatacac
aaaaacatataacatacacaaaaattttactgaactacaaatctacatacctggcctact
gttttccatgacaacactttaaactttttaattctctgaggaaatattaaccacaaatgt
tgcacaatgatttgccgccaattttgtcttacgcatgttatcgacaatcagctgtctttg
agaggtgggcaataagccagtgttgcataaaaaagtaaaaatcgacttttttttatctaa
ttagactatcctaaatataaagaaactaaaaatttttttattccgttaaaaaaatttttt
gactttctgccaaaaaaaacacataaaaaaccaatgtgc-----
>Transib1_Pianezza
-------cacagtggttttttatgcgttttttttggcagaaattcgaaatgatgacctat
cttcaccaaatttggtttgtgttactctttacttcccccaagatgattcacaaagtttca
agtgatttggtcaactttcatatagctgccatataaacgatctggccgatatgccataaa
aatatttacattacc-aaaaaaaaaatttgtatctatttttaattatattatattatatt
atattatatacagaaaatcaaataaaataaaatcatattaagatgtatatgatggtccaa
aacagtttgtcatgaaatttaaaaataaatttatcatatgttatgttatatgtatgtatg
ttatacttacaaaaaaattaaacttattatttattaatttaaaaaaactcctcgtctgag
gctattacatcaagttcatgatctttctgtataagttctctttcatcgtcctcctccccc
tcgtcgatgtcctggcaatcaccatgatcatcatgatcgcttccaacgcatggtgattta
agtagagaaattacctcttgcggcatatttttgtttttatttttcctttgtctttctttt
agataaatactagacaacaaaggatcagacgtatctagagctctgttaaaaatatcggtc
atagtatctaggcgactgcattttcttgcatgtcttctccgatcgctcttatataatttg
ttcctcgattcggacgcatgctcaccaagacagccaacaggcacaaaacaattatctata
atttgatgcccatgaactaacaccttgtgaacagtaggtgacataggataccaaggatat
ttgttctgataggccaaaaaaacatttttacaaaatgttttaaatttttctgagtcaatt
tcgtattctgaggaaatcgttattaaaataatataaaagctataaagaatgtcgtaatca
atatttaatattgacgacagtaaggctgtattagaaaatgcccttctggctgtattgcca
tcatttgaatttccgcttccattcggtaacggcttgtccacattgagacccattttctcc
atcatttgtttttgtataaaatgctttcgttccactaatttaggtttctcaatgtccttt
acatgccaagttttaagatcagctctatatgcaagttttaaaacaaattcaaagaagcga
atccacgcatgtaaagggcttattccaaactgaagagtttgagatttagcatcaaaaata
tctgaattaaaatcattcacattcattaaatgcgttggctttgctccgcaaatcgggcaa
cattggcaagagttacatcctgttaatatgtttaagactttaccgtctattagtgtcatt
tgaccgacatattttacaaatattttaatgttgtttattttatgcaaatatatgtgcaaa
ttacgaatctgggtatccaagttttctttttctgctaatataagctctcgagtttcctta
ataaattcaatttttaaaggacgacaaaaccgtatagattgtggcgatctgttgatccaa
ataattttttgttcattgtctactaattttaatggcacaattgtagtaacaaacagcgat
ccatcatatacagcaccgatttcctcataacgttgcttataaatactctgaccagttgat
ccatcatatccatagctaaatattaattggcattctatcgagttggtatttgctttgaaa
gtttcatactgcatttcaagaatccgcgaagttgtgtggtttaagagttgttgtaactca
acttgcgctttattttcaaaatactcgatgccatttggtctaagctttagtttagcgtta
agaacatcaggatatgatgggtaaatatcaaagccgtgtacttttgtattccgttttaaa
ttgatgtattggctttttgtaaatccgttttcaaataaaaaggctaatgcattgtcgacg
gacatttgtgtgggctcagaagagaacatttttctttttatattattgatattatcgctg
ttaccagctgcttttaatacaactgccatgtccttttcatttccttttttagccgaaact
gaagcagcatgcaagagtaatggtacagaattattattttcatccgcaaggtccgaagct
aattttcttttaagtctgtcactagccttttcataaactagttttggacgaccaactttg
tttggagttttccaatcagcgattatactaatactagatgccagccatttgaagtgtttt
ttcttcaacctgtccagtgatctattgcaacctggcaaatgtttccttatgtaatcaaag
aaggacttaacttttttatttatcaatgaaatacaacattcatttaaattattctgacca
atttttttaaatatatgctgcctaactgcatcctcagagcgactattgttgctccaaatg
tcaagcagctctgcatgcccaaacaagtattcatctacaaaaacgtaattttttcaaaaa
ggaacaaaaaggtgcatatgaaactagttgtataatattatacacatgttagttaataac
ttgccgttaaaattcttttgaagtggtttgccatacaaaagttatattccacgaaacaca
gctacatttgttaagttgactgtaaaaaaggtacataaacaaaacacgatacaaatacac
aaaaacatataacatacacaaaaattttactgaactacaaatctacatacctggcctact
gttttccatgacaacactttaaactttttaattctctgaggaaatattaaccacaaatgt
tgcacaatgatttgccgccaattttgtcttacgcatgttatcgacaatcagctgtctttg
agaggtgggcaataagccagtgttgcataaaaaagtaaaaatcgacttttttttatctaa
ttagactatcctaaatataaagaaactaaaaatttttttattccgttaaaaaaatttttt
gactttctgccaaaaaaaacacataaaaaaccaatgtg------
>CG18304_2L:6938276_24September2018_BAM_L35
-------cacagtggttttttatgcgttttttttggcagaaattcgaaatgatgacctat
cttcaccaaatttggtttgtgttactctttacttcccccaagatgattcacaaagtttca
agtgatttggtcaactttcatatagctgccatataaacgatctggccgatatgccataaa
aatatttacattaccaaaaaaaaaaatttgtatctatttttaattatattatattatatt
atattatatacagaaaatcaaataaaataaaatcatattaagatgtatatgatggtccaa
aacagtttgtcatgaaatttaaaaataaatttatcatatgttatgttatatgtatgtatg
ttatacttacaaaaaaattaaacttattatttattaatttaaaaaaactcctcgtctgag
gctattacatcaagttcatgatctttctgtataagttctctttcatcgtcctcctccccc
tcgtcgatgtcctggcaatcaccatgatcatcatgatcgcttccaacgcatggtgattta
agtagagaaattacctcttgcggcatatttttgtttttatttttcctttgtctttctttt
agataaatactagacaacaaaggatcagacgtatctagagctctgttaaaaatatcggtc
atagtatctaggcgactgcattttcttgcatgtcttctccgatcgctcttatataatttg
ttcctcgattcggacgcatgctcaccaagacagccaacaggcacaaaacaattatctata
atttgatgcccatgaactaacaccttgtgaacagtaggtgacataggataccaaggatat
ttgttctgataggccaaaaaaacatttttacaaaatgttttaaatttttctgagtcaatt
tcgtattctgaggaaatcgttattaaaataatataaaagctataaagaatgtcgtaatca
atatttaatattgacgacagtaaggctgtattagaaaatgcccttctggctgtattgcca
tcatttgaatttccgcttccattcggtaacggcttgtccacattgagacccattttctcc
at----------------------------------------------------------
------------------------------------------------------------
------------------------------------------------------------
-------------------cattcattaaatgcgttggctttgctccgcaaatcgggcaa
cattggcaagagttacatcctgttaatatgtttaagactttaccgtctattagtgtcatt
tgaccgacatattttacaaatattttaatgttgtttattttatgcaaatatatgtgcaaa
ttacgaatctgggtatccaagttttctttttctgctaatataagctctcgagtttcctta
ataaattcaatttttaaaggacgacaaaaccgtatagattgtggcgatctgttgatccaa
ataattttttgttcattgtctactaattttaatggcacaattgtagtaacaaacagcgat
ccatcatatacagcaccgatttcctcataacgttgcttataaatactctgaccagttgat
ccatcatatccatagctaaatattaattggcattctatcgagttggtatttgctttgaaa
gtttcatactgcatttcaagaatccgcgaagttgtgtggtttaagagttgttgtaactca
acttgcgctttattttcaaaatactcgatgccatttggtctaagctttagtttagcgtta
agaacatcaggatatgatgggtaaatatcaaagccgtgtacttttgtattccgttttaaa
ttgatgtattggctttttgtaaatccgttttcaaataaaaaggctaatgcattgtcgacg
gacatttgtgtgggctcagaagagaacatttttctttttatattattgatattatcgctg
ttaccagctgcttttaatacaactgccatgtccttttcatttccttttttagccgaaact
gaagcagcatgcaagagtaatggtacagaattattattttcatccgcaaggtccgaagct
aattttcttttaagtctgtcactagccttttcataaactagttttggacgaccaactttg
tttggagttttccaatcagcgattatactaatactagatgccagccatttgaagtgtttt
ttcttcaacctgtccagtgatctattgcaacctggcaaatgtttccttatgtaatcaaag
aaggacttaacttttttatttatcaatgaaatacaacattcatttaaattattctgacca
atttttttaaatatatgctgcctaactgcatcctcagagcgactattgttgctccaaatg
tcaagcagctctgcatgcccaaacaagtattcatctacaaaaacgtaattttttcaaaaa
ggaacaaaaaggtgcatatgaaactagttgtataatattatacacatgttagttaataac
ttgccgttaaaattcttttgaagtggtttgccatacaaaagttatattccacgaaacaca
gctacatttgttaagttgactgtaaaaaaggtacataaacaaaacacgatacaaatacac
aaaaacatataacatacacaaaaattttactgaactacaaatctacatacctggcctact
gttttccatgacaacactttaaactttttaattctctgaggaaatattaaccacaaatgt
tgcacaatgatttgccgccaattttgtcttacgcatgttatcgacaatcagctgtctttg
agaggtgggcaataagccagtgttgcataaaaaagtaaaaatcgacttttttttatctaa
ttagactatcctaaatataaagaaactaaaaatttttttattccgttaaaaaaatttttt
gactttctgccaaaaaaaacacataaaaaaccaatgt-------
