# Supplementary material for: Transposable elements contribute substantially to naturally occurring genetic lethality in Drosophila melanogaster
Source: PLoS Biol. 2026 Mar 10;24(3):e3003467. doi: 10.1371/journal.pbio.3003467 (PMC12974806; doi:10.1371/journal.pbio.3003467)
Supplement: S3 File — (TXT) [file pbio.3003467.s007.txt]

>shot(complemented)_2R:13886082_10July2021_PBSV_full_L139
GCGTGAGTTACCGGTTCTAACCGGCACACAGACCCTCCAGCGAAGCCACCCCGGCTTACTCTGGAATTGGTACAAAGTAACCAATGTATAAACAATGGCTTAAATTAGGCCACCCAACGACCGTCCAGCGAACGGCCGTTGTCAACCGCGGGGAAATGTTTACACGACAGTTCGACAGGAAACCCCCACTCCTCCGAACTGGGGAACAGGAGCACGACATCAGCAAGAATGATCCACGCAAGAATAGACCACACAGCACTTCACATTTTCGGGAGCCCGACTCACCCACTTAGGAGTCTGCGACGCAGCATTTAGCGATTAAACACTTACACATGTAGTATTAAGACACTATGTACTTCCTATATACTTTGCTCAGCGGAGGTCTCATTGTGACCACTGCTGCAAATAAAGATCAGATTGATTTTGTCACTCAAAGAAGTAACACGCCTTTCCTAAAAGACCTAAAACTTGGGAATCCAGACTAAGCAGTCCAGACTCACAGACCCCCACCAACCACATTCAGGACATCCTGAATCATAACTGGCGCAGCCGACGACTACGAACCGGGATGGACCGCTTCATAATAATGTTTTTGTAAGCATACACATACACGAATTGAGGGCTATCTGTGAGTAGTAAAATTTTGCTTTAAAAAGTTTCGGAGTAAAGTAACACAAGTAGAAGAGAAATAATAAGTCACGACATGGGAAGCAAAAGGAAAGAAAAAGTGCAAGTGAAAGATCGTTGTGGTGATTGTGATAAAAGTGATTAGTGGTCTGCGAAAGAAAAAGAAATTATTTGGCGACAATATGATCAAAAAAAAAAAAAAAAAAAGAAGAAAGAAAGAAAGAGAAATAATAAGAAATAAATAACGAAATAAAGATAAATTACTAAGGTTGTGAAGAATACGAAAGAAGTTGGCCAAATGATTTTTTTTTTTTTTTATAGCTGGTTACTTAACTTGAGTCAGAAGATATTTTTGTTTCTTTCGTTTTAATTGTGCTGTTCAGACATATTAATTGGTAGTGCTCTGCCGTCCCATCGCGGTTCTGCTGAGTGCGGCCAATTTATTTTTAATGTGTCACAAAGAAAACTAAAGAAAATGAGATAGGTCAGGATTAGCCTCTGCAGTCCCATCGTGTGTTCTGCAGAGCGCTGTAAGAAGGTACGGATAGTATGAAGTAATAAAAAAAAAAAAAAAAAAAGAAAAGAAAGAAAAAGAATAAATAAAAGAAAAGTTAAAAATATTGCTGAAACATGTCTGCAGTCCCATCGCGTGTTCGGCAGAATGTGCAATATTTTTACTTTGAAGGTCAATGTTGAATAAAAAAAAAAAAAAAGAAGGAAAAAGAAAAGAATAAATAAAGAAGAAAGTTAAAGATATTGCTAAAACATATCTGTAGTCCCATCGCGTGTTCGGCAGAATGTGCAATATTTTTTCTTTGAAAGTCTATGTTGTATAAAAAAAAAAAAAAAAGAAAAGAAAAAAGAAAGAGAAAAGAAGAAAAATATATAGAAAGAAAAGTCTAAAATATTGTAAAGATAATTCTACAGTCCCATCGTGTGTTCTGTAGATTATGGCAATATTTTCTTTTGGTGATGTAAAAGAAGAAAAAAAAAAAAAAAAAAAAAAAAAAAGAGAGAAAAAGAAAAAAGAAAGAGAAAGAAGAGCAATGATAAATAAAGAGATAAAGATAAAGAGTTAGCCGCTGTAAGTCCCATCGCGTGTTCTGCAGAGGACTGCTCAAAGTGTAGGGGTACTTGCAAAGAAAGGATCGAGCACTCCCATGTCGTAGTCTGAAGAGAGGAACGTTCAACAGTGTAAAAGTAGACAGTCATTTTCGATGAAAATTTTTTTATATGCTTGCTTGTAAATCATAAAGAAGATATAAATATACGCTAACTTGACTAAAGTATTGACAATTACAAATTTTATACCTTCACAGGTAGAAATCAAGAACACAGCACCTGAAAACCTCAACCAACACCTTACACTACTAATATATAATTTTACACATTATAGTACCTAAGAAAGAAAATAAGGGAAAAAAGTACACTTCGTTAGAATTCAGATTTGGTCACAAGTGAGCGTATTTGTCTGTAAAGATATAATAAAAGTGGATTTAATGCCTAATATAAGTAAAGTCAAAAATCTAATTAAGCCGACCCAAATTACCACTAGAGCAGTCAGTAAAAGGAAGGTGGTTAGCGAAAGGGAAGTTCAGGTTAGTGCAGTGTCCGTAAGACCAAGAGTGCCGTCCGCTAGTTCAAATATGGATTCGAGTACTACCTCATCGCCGCCTCCGACCGCCAATATGGCTGTAAATCCTGTGGAATTGGTAGCATCAATGCGGATTCCCGATATAATCCGGTTCCTGCCGGCGTATTCTGGGGATCCCTTGACGTTGAACGAGTTTATCAATAATGTAGAGGAGGTAATTCTGATGATTAGAGGTACAGATCAGACCCCTTATGGTCAGATGCTACTAAGAGCTATTAGGCAGAAAATCGAGGGGAAGGCTAATGAGGCGGTGATCGCATCGGGAGCGAGTCTAATTTGGGACGAGATTAAAGAGGCCCTAATTAGACACTGTAGGGACAGAAGGGACGAGGAGACTCTAATGTCGGAGCTATTTCGTTTGAAGCAAAGACAGTTGCCACTACAGAGGTTGTACGAAGAAGTCACGAAGATAAAGTTAGCACTTTTCAGACTGATTGAGGCAGAAGAGAACGAAGCAGTAACAATTAGAGTTAGGCAGAGGGTCGTATCGCAAACAGTCCTCACGACGTTCGTTGGGGGGCTGCGGGGAAACCTGGGTGGTATAGTCAGAGCCTGGAGGCCGCAAGACCTCGAAGAAGCTTATGACATAGCCATCAAAGAGAGGAATTTGTATTGGTCTGAGGGGTCGACGTACAGTCAACAAAGGCAACCAATGAGGCAAAACGATCGTTTTCGCCCAAATTACAATCAGTACCAAAACAGAGATCGAGATCAGTTCCAGAACAGGGCCTATAACCAGTACCAGGGTAGGGACCGTTATCAATACCAGAACAGGGACAATAACCGCTACAATCGTAATACGTACGAAAACAATAACGGGAACTCCAGATATCCAGCGATTTTGCCAAGCGATGATACGCCTAGTACATCAAGCGCTGCGGCAAAGAAGAACGCTAATGCGAACAGGCCAAGTACAAGCGGACAAAGACTGTTTAACATCGAGACAGATACCAAGACAAACGAGACGGAAGCTGCACATAACTTCGAAGAAGACGGAAATTTTCGGGCAGGAGCCTCGAAAAACAAACTGGATTCTTGAGTAAATTTCAGTTGGACGCCAACTTGCCGTATATAGTTCTATCATTTCAAAACAATATTAACTTAAAATTCCTGGTGGATACGGGAGCTCAAGGCTCTTTTATCACCCCCAAATTTGTACCAGATAATTTAAAGATCGCTTTGGAAAGACCCATTTCCATTAATACAGTTTTACAAGAACACCCAATTTCACAGATGGCAATATTACCCATTTTCGAGCAGGTTAATGATCAAAGAGAATTCCCGTTTCTAATTTTTGACTTTCATCAATTTTTCGACGGATTAATAGGCATGAATATTCTAACTCAGCTGCCAGCTGTTATCGATATCGCACAATTAACGTTCACGTTGCCCAATACAATTCTGCCTTTGAGGGTAGAGCCGAATCGTTCTTCGGAGGTTTATGAAATTAAGGAGGAATCTAAATCCTTAATCAAGGTTCCAGTTAGTGTCAAGGAGGGGCCATTTTTATGTGAACACATTCGTCTCGGTGACGATTTTTTCATCACTGGGGGAATTTACAGGGCGCACAACAACACCGGGCTAATCGAAGTTAACAATTTTTCTATGGAACAAAAGAAATTCGTTCTAGATTCGAGGTTAGAGGTAAAGGAATTTAATGAAGACGAGTTCGCCTGCATTAATGTGATGACCAATAATATCGAGTACAGGAAGGAAGATCATTCTTCCATACTTGACACCATTCGGGTGGAGCATCTGAACGAAGAAGAAAAGCAACAACTTTATCGATTATGCAGAAGATTTACAAACCTAGTATTTCGGGAGGGGGATAAACTCTCATTTACCAATCAGGTGAAACACGAAATAAGGACGACGGATGAAAGACCCATATTTTGTAGACCATTTAGGTTCAGTCCGACGGAATCCGAGGAGATCCACAATCAGATAAGTAAGCTGTTACAGCAAAATATCATTAAACACAGTCATTCACCGTGGAGCGCCCCAGTGTTTCTTGTTTCTAAGAAGATGGACGCTTCAAATACAAAGAAGTGGAGAATGGTAGTGGATTTTAGGAAGCTGAACGAAAAGACGATTAAGGATAGGTATCCCATGCCCAACATTAACGATGTACTCGACAGAATCGGTAGGGCGAAATATTTCACAGCGTTGGATTTGGCCAGCGGATACCACCAGATTGAAATGGATCCCAATGACACGCCTAAGACGGCTTTCACGGCTTTAGGGGGGCATTATGAGTTTATTCGTATGCCATTTGGACTCACAAATGCTCCAGCAACATTTCAAAGAGTGATGGATAGTGTGTTAGCCGACCTGAATGGGGTATGCTGTTTAGTCTACCTAGATGATATCATAATTTTCTCACCATCCTTGCAAGAGCACATCACCCATTTGGACGCAGTGTTTCACAGATTAAGTCAGGCTAATTTAAAGATTCAACCAGATAAATCGGAATTTTTAAGGAAGGAGATTGAGTATTTGGGGCATATTGTCACGGAGGATGGAATTAAGCCAAATCCCAAGAAGATTGCGGCGGTGAAGGCTTTCCCAATTCCGACTACCAGGAAGGAGATCAAATCCTTCTTGGGCCTGCTGGGATACTATAGGAAATTCATTCGGGATTTTGCCAAGATCACCAAACCAATGACACAGCAGTTAAAGGGCAAAGCACCGGTATTAGTATCGGAGGACTTCAAGAATTCGTTTGAAACATGTAAGACCCTGCTGTGTAACGACCCTTTGTTAAAATACCCTGACTTCAAGAAACCCTTTATATTGACAACAGATGCCAGCAACGTGGCAATAGGGGCGGTACTGTCACAAGGTACGGTAGGTTCAGACAGGCCAGTGTCCTTTGCGAGTAGAACACTAAATCCGCGGGAGGAAAATTACTCCACCGTGGAAAAAGAAATGCTAGCAATCATTTGGGCCACCAAATATTTTCGGCCGTACTTGTTTGGTCAAAAATTTAAGATCATTACGGACCATAGACCATTGACTTGGTTAATGAATTTCAAGGAACCAAATTCAAAATTGGTTCGATGGAAACTCCAGTTGATGGAGTATGATTACGAGGTAGAGTACAAGAAGGGACCACAGAATGTAGTAGCTGATGCGCTAAGCCGCGTAAGAATTGAGACAAATTGCATTTCCAATTCAGGTTCTCACGAGGAAATAATTAAGACAGCCGAGAGACCATTAAATGAATTCAAATCACAATACACTTTTGAGCTGGGAAAGGAGGACAGGACTAGAAACTACATTTTATTCAAAAACAAATTTAGACGTTCAATAGTTAAAGCCAAGTTCGACTTGTCTATAATAACCGAAAGTTTGAAAGAAATTCTTACACCAAAAAGAGTGCACGCTATTTTCGCGTCCGACCAAATTTTTGACCTAATAAAGAAAGCACACGCTCAGCATTTTAAGGAATACAGACTAATCAGATGTAAATCACTTCTGATGGATGTCACTGGTAGGGAAGAACAAGAGCAGGCGATTAAAGAGTACCACATAAAGAGCAATCATCGGGGAATCGAGGAGACCTTGAATCATCTGAAGAGGACCCTTTATTTTCCATACATGAAACAAAAGATCACACAGATAATTAATAGGTGCGATACGTGTCAAACTCTCAAGTATGACAGAAGACCACCTAAACCAGAGTTTCAAAAGACCGAGACTCCGGGGGTGCCGTTGCAGATTGTTCATATGGATATTTATACCATAAATGGACGAACCATCCTGACATTGATCGACAAGTTTTCAAAGTTTGCCAGCGCTTATACAATTCCAGCTAGGAGTTGTATAAATGTGGTCAAATCCCTGAAACAGTATTTTTGTGTCGTGGGGATACCAACAAAGCTGGTATTCGATCAGGGAACGGAATTCTCGGGGAAGATCTTTACGGATTTCTGTAACCAGTATAACATCGAGACACATGTGACATCATTCCAGCAATCCTCTAGCAATTCTCCGGTGGAAAGACTACATTCTTCACTCACGGAAATTTACAGAATAATCTTCGAAAACAGGAAGGCGGAAAAGCTGGATTGTGACCATGAAGAGATATTATGTGAAACGCTTATTACATATAACAACGCCATACACTCTGCCACCAAATTTACGCCGTTCGAGTTATTTTCGGGGAGAACGCATGTGTTCAATAAGGAGGTTACGTTCGATTCGGAACACGACTACTTGCAAAAATTAAATGAATTTCAGAACACATTGTATCCTAGAGTCAAAGATCAGTTACGGCAGAAGATGGAGGCTAGAGTTGACAAATTGAACAAAGACAGGACCCAGCCAATCACAGTAGTTGCAGAAGATACAGTTTTCAGAAAAGAAAATAGAAGAAATAAACTCACACCACGTTTTTCAAAGCATAAAGTATTAAAGGATAGCAGGATCACATTAGTTTCAGCAAAAAAGCAAAAATTACACAAGTCAAAGATCCGAGACAAAATTATTAAGAAACAAATTCCTATTGATTTTGCAGGTTCACGTCCGTCGCAGCCCAGGACTTAAAAGTCCAGAATTTAGGCAACGAAACACCCATACTAAAGATTAATTTGGGACAGGCAAGAGTTGTTCAGTCCCATAAATTCCTTATCCACAAGATTAATCTCCAGGAACTCATCGATGGTACGGTCAACTTCCAGCGGGCTATAAACAAACTCGAGAGGAACATAGATTCGGGTTATGCAATTGATAGTTTGTCGACAAAGGTGGGACAGTTACAGGCTAGAGTGGAAAAATTGCTGCCGATGAGTAGACAAAAGAGGGGATTGATTAATGGCCTGGGGAATGTGATTAAGATCGTAACAGGGAATTTGGATGACTCAGATGGGCGCAGGATTGAAGACAGTTTAAAAACAATATCGGAGAATCAGAAAGACCTCACAGTAAACGTAAACAAGCAGGAGGGGATTAATAATGACATTCTGACTAGATTCGACAATATAACAGAACATATCAATAGGGAACAACAGATAATTAATAATTTCTTGAATTCCTATAGGGATAGCACCTTCAAAACGCTTAAAGCAGAACACCACCTTTTACATACAATGCAATATGCTTCTAGAATAAATATGAATTTGGATATTTTGTTGGACCATGTAAAGAACATAGAAGATAGCCTATTATATGCCAAACTGAAAATCGTTCCCACTTTTATTGTATCTGCGGAGGAAATAGATATGATCCGAAAGGAATTAAACGACCCGGAGTTACGGGAGCTATCGGATGAAAACATATTTCAAATGTTAGATTTAGATACCTTTATGATCGGAGTTAAGATACACTTTAGGATAAGAATACCTACCTTTAAGCAACACCTTTATAAATTCACACACATTATTCCACTACCCATCAATGGATCCAAATTTTTGATTGTACCCAATTATATGGCCTACCTGAATGCTAAGGAGGTCTATTATTTTTCCGATGTATGTAACAAGATCCACAAATATTATATCTGCGAAAATTCAATGTCGATCAAAGATGATGTCAAAGCCGAATGCCTCAGTGGCATACTTACGTTGGAAACAGCTAGATGTAAGACAAAAGATATAGGCAGTCAAGAAATAATAACGGAAGTAGAACCAGCGCATATTCTAATTTTAAATACGCAAAACACAGTAATTGAATCTAATTGTACCACAACAATAGCCATAAAGGGGTCCGCTCTAGTAACGTTCGAAAACTGCAAAGTATGGATAAACCAGATTCCTTATGACAAGGAAATATCATCATATGAGGAGAAGTTAGACGCTCATATTCCAATTATAAAGAATATAAATTTCACCGAGAGTACCGAAGACATCAACTTACAAAAGTTAAATTTAAGATCTATCCACGCTTCAAACTCAATTATCTATTGGAAGAA
>kr-h1_2L:6083592_22September2018_BAM_partial_L224
GTTACCGGTTCTAACCGGCACACAGACCCTCCAGCGAAGCCACCCCGGCTTACTCTGGGAATTGGTACAAAGTAACCAATGTATAAACAATGCTTAAATTAGGCCACCCAACGACCGTCCAGCGAACGGCCGTTGTCAACCGCGGGGAAATGTTTACACGACAGTTCGACAGGAAACCCCACTCCTCCCGAACTGGGGAATAGAAGCACGACATCAGCAAGAATGATCCACGCAAGGAATAGACCACACAGCACTTCACATTTTCGGGAGCCCGACTCACCCACTTAGGAGTCTGCGACGCAGCATTTAGCTATTAAACACTTACACATGTAGTATTAAGACACTTATGTACTTCCTATATACTTTGCTCAGCGGAAGTCTCATTGTGACCGCTGCTGCAAATAAAGATCAGATTGATTTTGTCACTCAAAGAAGTAACACGCCTTTCCTAAAAGACCTAAAACTTGGAATCCAGACTAGGCAGTCCAGACTCACAGACCCCCACCAACCACATTCAGGACATCCTGAATCATAACTGGCGCAGCCGACGACTACGAACCGGGATGGATCGCTTCATAATAATGTTTTTGTAAGCATACACATACACGAATTGAGGGCTATCTGTGAGTAGTAAAATTTTGCTCTAAAAAGTTTCGGAGTAAAGTAACACAAGTAGAAGAGAAATAATAAGTTACGACATGGGAAGCAAAAGGAAAGAAAAGGTGCAAGTGAAAGATCGTTGTGGTGATTGTGATAAAAGTGATTAGTGGTCTGCGAAAGAAAAAGAAATTATTTGGCGACAATATGATCAAAAAGAAAAAAAAAAAAAAAAAAAAAAAAAAAAAAGAAGAAAGAAAGAAAGAAATAATAAGAAATAAATAACGAAATAAAGATAAATACTAAGATCGTGAAGAATACGAAAGAAGTTGCCAAATGATTTTTTTTTTTTTTTAAAGCTGGTTACTTAACTTGAGTCAGAAGATATTTTTGTTTCTTTCGTTTTATTGTGCTGTTCAGACATATTAATTGGTAGTGCTCTGCCGTCCCATCGCGGTTCTGCTGAGTGCGGCCAATTTATTTTTAATGTGTCACAAAGAAAACTAAAGAAAATGAGATAGGTCAGGATTAGCCTCTGCAGTCCCATCGTGTGTTCTGCAGAGCGCTGTAAGAAGGTACGGATAGTATGAAGTAATAAAAAAAAAAAAAAAAAAAAAAAAAAAAAAAAAAAAAGAAAAGAGAAAAGAATAAATAAAAGAAAAGTTAAAAATATTGCTGAAACATGTCTGCAGTCCCATCGCGTGTTCGGCAGAATGTGCAATATTTTTACTTTGAAGGTCAATGTTGAATAAAAAAAAAAAAAGAAGGAAAAAGAAAGGAATAAATAAAGAAGAAAGTTAAAGATATTGCTAAAACATATCTGTAGTCCCATCGSGWRKYCGRMARWAWGTKYAWTWYYKKYKMKYTGAMASWMKMWGWKGTAKRAANNNNNAARAAWWARKRAAWKARWAAAGMWRAAWGWASAWRWATRTATAGMMMGAAWASKMYAWAAYAKYSTARRKMWAWWTYKWYWRWMSYRKCGTGTGWWYKKKMGMWKAKRKMAMWAYWWYSWTTKKKWGWTGYWMARSARAWAAWAAAMAMAMARAAAMAMAMANASASRSAMAWMGRAMMAMRMAMKMGWRASWAGARCAWWKWYAMRKAAAKMGRKAAAGAWAAASARTWRSMMMWSYRWWAGYMMCATCRSKKSWWSWGMRSAGSACWRYTCWAARYKTRRRRRTAMTNNNNNTRYAAWRWMANNNNNSGAWSGWKSWCKMCSAKKKSSTMGYCYGAAGAGAGMMRMGTKMAACMGWGYRMRSWMSMSARTSMYKWWMRWYRARWATWYKTYKMTAYGMTYGCTTGYWMAYCRYMWWKMAGWKMTAMWYAKMYRCYAWCWWSAMTAANNNNNNNNNNAGYAYTGMYAAWYRSAAAWYWKAWACSTTCMYMKKYWRAMRKYMWSAMYRMRKYWYSTRAAWWSSTCANNRSCWASWSCKWAMASKASWRAYAKAKARWKWWMCASAKWAYWGTMSCWRMGAWWGMRAWTAMGGKWAMRMRGYRCASTKMRWWAGWRWWMARRTTTRGKCRSAARWSASYNGYMTYTGKYYGWWWWGMKWKWWTRRAMGYGSRWKTWAYSSSTWMTAWMMGKMAMRYMRAMMMTCYARYKAAGCCRMCCCRRMTTACNNNNNMAYTRGWNNNNNGYARYCARTRWAWRRAMRRTGGYTWRMRWWAGGSMASYYMASGWYMGTSCAGTGTCCGTAAGACCAAGAGTGCCGTCCGCTAGTTCAAATATGGATTCGAGTACTACCTCATCGCCGCCTCCGACCGCCAATATGGCTGTAAATCCTGTGGAATTGGTAGCATCAATGCGGATTCCCGATATAATCCGGTTCCTGCCGGCGTATTCTGGGGATCCCTTGACGTTGAACGAGTTTATCAATAATGTAGAGGAGGTAATTCTGATGATTAGAGGTACAGATCAGACCNCTTATGGTCAGATGCTACTAAGAGCTATTAGGCAGAAAATCGAGGGGAAGGCTAATGAGGCGGTGATCGCATCGGGAGCGAGTCTAATTTGGGACGAGATTAAAGAGGCCCTAATTAGACACTGTAGGGACAGAAGGGACGAGNGAGACTCTAATGTCGGAGCTATTTCGTTTGAAGCAAAGACAGTTGCCACTACAGAGGTTGTACGAAGAAGTCACGAAGATAAAGTTAGCACTTTTCAGACTGATTGAGGCAGAAGAGAACGAAGCAGTAACAATTAGAGTTAGGCAGAGGGTCGTATCGCAAACAGTCCTCACGACGTTCGTTGGGGGGCTGCGGGGAAACCTGGGTGGTATAGTCAGAGCCTGGAGGCCGCAAGACCTCGAAGAAGCTTATGACATAGCCATCAAAGAGAGGAATTTGTATTGGTCTGAGGGGTCGACGTACAGTCAACAAAGGCAACCAATGAGGCNAAAACGATCGTTTTCGCCCAAATTACAATCAGTACCAAAACAGANGATCGAGATCAGTTCCAGANNNASWGGGCCWATAACCAGTACCAGGGTAGGGACCGTTATCAATATCAGAACAGGGACAATAACCGCTACAATCGTAATACGTACGAAAACAATAACGGGAACTCCAGATATCCAGCGATTTTGCCAAGCGATGATACGCCTAGTACATCAAGCGCTGCGGCAAAGAAGAACGCTAATGCGAACAGGCCAAGTACAAGCGGACAAAGACTGTTTAACATCGAGACAGATACCAAGACAAACGAGACGGAAGCTGCACATAACTTCGAAGAAGACGGAAATTTTCGGGCAGGAGCCTCGAAAAACAAACTGGATTCTTGAGTAAATTTCAGTTGGACGCCAACTTGCCGTATATAGTTCTATCATTTCAAAACAATATTAACTTAAAATTCCTGGTGGATACGGGAGCTCAAGGCTCTTTTATCACCCCCAAATTTGTACCAGATAATTTAAAGATCGCTTTGGAAAGACCCATTTCCATTAATACAGTTTTACAAGAACACCCAATTTCACAGATGGCAATATTACCCATTTTCGAGCAGGTTAATGATCAAAGAGAATTCCCGTTTCTAATTTTTGACTTTCATCAATTTTTCGACGGATTAATAGGCATGAATATTCTAACTCAGCTGCCAGCTGTTATCGATATCGCACAATTAACGTTCACGTTGCCCAATACAATTCTGCCTTTGAGGGTAGAGCCGAATCGTTCTTCGGAGGTTTATGAAATTAAGGAGGAATCTAAATCCTTAATCAAGGTTCCAGTTAGTGTCAAGG-AGGGGCCATTTTTATGTGAACACATTCGTCTCGGTGACGATTTTTTCATCACTGGGGGAATTTACAGGGCGCACAACAACACCGGGCTAATCGAAGTTAACAATTTTTCTATGGAACAAAAGAAATTCGTTCTAGATTCGAGGTTAGAGGTAAAGGAATTTAATGAAGACGAGTTCGCCTGCATTAATGTGATGACCAATAATATCGAGTACAGGAAGGAAGATCATTCTTCCATACTTGACACCATTCGGGTGGAGCATCTGAACGAAGAAGAAAAGCAACAACTTTATCGATTATGCAGAAGATTTACAAACCTAGTATTTCGGGAGGGGGATAAACTATCATTTACCAATCAGGTGAAACACGAAATAAGGACGACGGATGAAAGACCCATATTTTGTAGACCATTTAGGTTCAGTCCGACGGAATCCGAGGAGATCCACAATCAGATAAGTAAGCTGTTACAGCAAAATATCATTAAACACAGTCATTCACCGTGGAGCGCCCCAGTGTTTCTTGTTTCTAAGAAGATGGACGCTTCAAATACAAAGAAGTGGAGAATGGTAGTGGA-TTTTAGGAAGCTGAACGAAAAGACGA-TTAAGGATAGGTATCCCATGCCCAACATTAACGATGTACTCGACAGAATCGGTAGGGCGAAATATTTCACAGCGTTGGATTTGGCCAGCGGATACCACCAGATTGAAATGGATCCCAATGACACGCCTAAGACGGCTTTCACGGCTTTAGGGGGGCATTATGAGTTTATTCGTATGCCATTTGGACTCACAAATGCTCCAGCAACATTTCAAAGAGTGATGGATAGTGTGTTAGCCGACCTGAATGGGGTATGCTGTTT-AGTCTACCTAGATGATATCATAATTTTTTCACCATCCTTGCAAGAGCACATCACCCATTTGG-ACGCAGTGTTTCACAGATTAAGTCAGGCTAATTTAAAGATTCAACCAGATAAATCGGAATTTTTAAGGAAGGAGATTGAGTATTTGGGGCATATTGTCACGGAGGATGGAATTAAGCC-AAATCCCAAGAAGATTGCGGCGGTGAAGGCTTTCCCAATTCCGACTACCAGGAAGGAGATCAAATCCTTCTTGGG-CCTGCTGGGATACTATAGGAAATTCATTCGGGATTTTGCCAAGATCACCAAACCAATGACACAGCAGTTAAAGGGCAAAG-CACCGGTATTAGTATCGGAGGACTTCAAGAATTCGTTTGAAACATGTAAGACCCTGCTGTGTAACGACCCTTTGTTAAAATACCCTGACTTCAAGAAACCCTTTATATTGACAACAGATGCCAGCAACGTGGCAATAGGGGCGGTACTGTCACAAGGTACGGTAGGTTCAGACAGGCCAGTGTCCTTTGCGAGTAGAACACTAAATCCGCGGGAGGAAAATTACTCCACCGTGGAAAAA--GAAATGCTAGCAATCATTTGGGCCACCAAATATTTTCGGCCGTACTTGTTTTGGTCAAAAATTTAAGATCATTACGGACCATAGACCATTGACTTGGTTAATGAATTTCAAGGAACCAAATTCAAAATTGGTTCGATGGAAACTCCAGTTGATGGAGTATGATTACGAGGTAGAGTACAAGAAGGGACCACAGAATGT-AGTAGCTG-ATGCGCTAAGCCGCGTAAGAATTGAGACAAATTGCATTTCCAATTCAGGTTCTCACGAGGAAATAATTAAGACAGCCGAGAGACCATTAAATGAATTCAAATCACAATACACTTTTGAGCTGGGAAAGGAGGACAGGACTAGAAACTACATTTTATTCAAAAACAAATTTAGACGTTCAATAGTTAAAGCCAAGTTCGACTTGTCTATAATAACCGAAAGTTTGAAAGAAATTCTTACACCAAAAAGAGTGCACGCTATTTTCGCGTCCGACCAAATTTTTGACCTAATAAAGAAAGCACACGCTCAGCATTTTAAGGAATACAGACTAATCAGATGTAAATCACTTCTGATGGATGTCACTGGTAGGGAAGAACAAGAGCAGGCGATTAAAGAGTACCACATAAAGAGCAATCATCGGGGAATCGAGGAGACCTTGAATCATCTGAAGAGGACCCTTTATTTTCCATACATGAAACAAAAGATCACACAGATAATTAATAGGTGCGATACGTGTCAAACTCTCAAGTATGACAGAAGACCACCTAAACCAGAGTTTCAAAAGACCGAGACTCCGGGGGTGCCGTTGCAGATTGTTCATATGGATATTTATACCATAAATGGACGAACCATCCTGACATTGATCGACAAGTTTTCAAAGTTTGCCAGCGCTTATACAATTCCAGCTAGGAGTTGTATAAATGTGGTCAAATCCCTGAAACAGTATTTTTGTGTCGTGGGGATACCAACAAAGCTGGTATTCGATCAGGGAACGGAATTCTCGGGGAAGATCTTTACGGATTTCTGTAACCAGTATAACATCGAGACACATGTGACATCATTCCAGCAATCCTCTAGCAATTCTCCGGTGGAAAGACTACATTCTTCACTCACGGAAATTTACAGAATAATCTTCGAAAACAGGAAGGCGGAAAAGCTGGATTGTGACCATGAAGAGATATTATGTGAAACGCTTATTACATATAACAACGCCATATACTCTGCCACCAAATTTACGCCGTTCGAGTTATTTTCGGGGAGAACGCATGTGTTCAATAAGGAGGTTACGTTCGATTCGGAACACGACTACTTGCAAAAATTAAATGAATTTCAGAACACATTGTATCCTAGAGTCAAAGATCAGTTACGGCAGAAGATGGAGGCTAGAGTTGACAAATTGAACAAAGACAGGACCCAGCCAATCACAGTAGTTGCAGAAGATACAGTTTTCAGTAAAGAATATAGAAGATAGCCTATTATATGCCAAACTGAAAATCGTTCCCACTTTTATTGTATCTGCGGAGGAAATAGATATGATCCGAAAGGAATTAAACGACCCGGAGTTACGGGAGCTATCGGATGAAAACATATTTCAAATGTTAGATTTAGATACCTTTATGATCGGAGTTAAGATACACTTTAGGATAAGAATACCTACCTTTAAGCAACACCTTTATAAATTCACACACATTATTCCACTACCCATCAATGGATCCAAATTTTTGATTGTACCCAATTATATGGCCTACCTGAATGCTAAGGAGGTCTATTATTTTTCCGATGTATGTAACAAGATCCACAAATATTATATCTGCGAAAATTCAATGTCGATCAAAGATGATGTCAAAGCCGAATGCCTCAGTGGCATACTTACGTTGGAAACAGCTAGATGTAAGACAAAAGATATAGGCAGTCAAGAAATAATAACGGAAGTAGAACCAGCGCATATTCTAATTTTAAATACGCAAAACACAGTAATTGAATCTAATTGTACCACAACAATAGCCATAAAGGGGTCCGCTCTAGTAACGTTCGAAAACTGCAAAGTATGGATAAACCAGATTCCTTATGACAAGGAAATATCATCATATGAGGAGAAGTTAGACGCTCATATTCCAATTATAAAGAATATAAATTTCACCGAGAGTACCGAAGACATCAACTTACAAAAGTTAAATTTAAGATCTATCCACGCTTCAAACTCAATTATCTATTGGAAGAACTTCACAACAACAAATCTGGGAGCACTATATATACTATTAGTAGTTGGAGTAGCGGTGACAACAATCCTCATCTATACAAGGAGGAGGGTGGAGTTTACTACAATACCAGAGCCAAGTTTCGTGACGACGACTCCTTCGTTGTGGCCGTCACTTCAATCCGGGAGGGGAGGAGTTACCGGTTCTAACCGGCACACAGACCCTCCAGCGAAGCCACCCCGGCTTACTCTGGAATTGGTACAAAGTAACCAATGTATAAACAATGGCTTAAATTAGGCCACCCAACGACCGTCCAGCGAACGGCCGTTGTCAACCGCGGGGAAATGTTTACACGACAGTTCGACAGGAAACCCCCACTCCTCCGAACTGGGGAATAGAAGCACGACATCAGCAAGAATGATCCACGCAAGAATAGACCACACAGCACTTCACATTTTCGGGAGCCCGACTCACCCACTTAGGAGTCTGCGACGCAGCATTTAGCTATTAAACACTTACACATGTAGTATTAAGACACTATGTACTTCCTATATACTTTGCTCAGCGGAAGTCTCATTGTGACCGCTGCTGCAAATAAAGATCAGATTGATTTTGTCACTCAAAGAAGTAACACGCCTTTCCTAAAAGACCTAAAACTTGGGAATCCAGACTAGGCAGTCCAGACTCACAGACCCCCACCAACCACATTCAGGACATCCT
>Pianezza
GAATGTGGTTGGTGGGGGTCTGTGAGTCTGGACTGCTTAGTCTGGATTCCCAAGTTTTAGGGTCTTTTAGGAAAGGCGTGTTGCTACTTTGAGTGACAAAATCAATCTGATCTTTATTTGCAGCAGTGGTCACAATGAGACCTCCGCTGAGCAAAGTATATAGGAAGTACATAGTGTCTTAATACTACATGTGTAAGCGTTTAATCGCTAAAATGCTGCGTCGCAGACTCCTAAGTGGGTGAGTCGGGCTCCCGAAAATGTGAAGTGCTGTGTGGTCTATTCTTGCGTGGATCATTCTTGCTGATGTCGTGCTCCTGTTCCCCAGTTCGGAGGAGTGGGGGTTTCCTGTCGAACTGTCGTGTAAACATTTCCCCGCGGTTGACAACGGCCGTTCGGGTTGGACGGTCGTTGGGTGGCCTAATTTAAGCCATTGTTTATACATTGGTTACTTTGTACCAATTCCAGAGGCCGGGGTGGCTTCGCTGGAGGGTCTGTGTGCCGGTTAGAACCGGTAACTCCTCCCTCCCGGATTGAAGTGACGGCCACAACGAAGGAGTCGTCGTCACGAAACTTGGCTCTTGGTATTGTAGTAAACTCCACCCTCCTCCTTGTATAGATGAGGATTGTTGTCACCGCTACTCCAACTACATAATAGTATATATAGTGCTCCCAGATTTGTTGTTGTGAAGTTCTTCCAATAGATAATTGAGTTTGAAGCGTGGATAGATCTTAAATTTAACTTTTGTAAGTTGATGTCTTCGGTACTCTCGGTGAAATTTATATTCTTTATAATTGGAATATGAGCGTCTAACTTCTCCTCATATGATGATATTTCCTTGTCATAAGGAATCTGGTTTATCCATACTTTGCAGTTTTCGAACGTTACTAGAGCGGACCCCTTTATGGCTATTGTTGTGGTACAATTAGATTCAATTACTGTGTTTTGCGTATTTAAAATTAGAATATGCGCTGGTTCTACTTCCGTTATTATTTCTTGACTGCCTATATCTTTTGTCTTACATCTAGCTGTTTCCAACGTAAGTATGCCACTGAGGCATTCGGCTTTGACATCATCTTTGATCGACATTGAATTTTCGCAGATATAATATTTGTGGATCTTGTTACATACATCGGAAAAATAATAGACCTCCTTAGCATTCAGGTAGGCCATATAATTGGGTACAATCAAAAATTTGGATCCATTGATGGGTAGTGGAATAATGTGTGTGAATTTATAAAGGTGTTGCTTAAAGGTAGGTATTCTTATCCTAAAGTGTATCTTAACTCCGATCATAAAGGTATCTAAATCTAACATTTGAAATATGTTTTCATCCGATAGCTCCCGTAACTCCGGGTCGTTTAATTCCTTTCGGATCATATCTATTTCCTCCGCAGATACAATAAAAAAGTGGGAACGATTTTCAGTTTGGCATATAATAGGCTATCTTCTATGTTCTTTACATGGTCCAACAAAATATCCAAATTCATATTTATTCTAGAAGCATATTGCATTGTATGTAAAAGGTGGTGTTCTGCTTTAAGCGTTTTGAAGGTGCTATCCCTATAGGAATTCAAGAAATTATTAATTATCTGTTGTTCCCTATTGATATGTTCTGTTATATTGTCGAATCTAGTCAGAATGTCATTATTAATCCCCTCCTGCTTGTTTACGTTTACTGTGAGGTCTTTCTGATTCTCCGATATTGTTTTTAAACTGTCTTCAATCCTGCGCCCATCTGAGTCATCCAAATTCCCTGTTACGATCTTAATCACATTCCCCAGGCCATTAATCAATCCCCTCTTTTGTCTACTCATCGGCAGCAATTTTTCCACTCTAGCCTGTAACTGTCCCACCTTTGTCGACAAACTATCAATTGCATAACCCGAATCTATGTTCCTCTCGAGTTTGTTTATAGCCCGCTGGAAGTTGACCGTACCATCGATGAGTTCCTGGAGATTAATCTTGTGGATAAGGAATTTATGGGACTGAACAACTCTTGCCTGTCCCAAATTAATCTTTAGTATGGGTGTTTCGTTGCCTAAATTCTGGACTTTTAAGTCCTGGGCTGTGACGGCCGTGAACCTGCAAAATCAATAGGAATTTGTTTCTTAATAATTTTGTCTCGGATCTTTGACTTGTGTAATTTTTGCTTTTTTGCTGAAACTAATGTGATCCTGCTATCCTTTAATACTTTATGCTTTGAAAAACGTGGTGTGAGTTTATTTCTTCTATTTTCTTTTCTGAAAACTGTATCTTCTGCAACTACTGTGATTGGCTGGGTCCTGTCTTTGTTCAATTTGTCAACTCTAGCCTCCATCTTTCTGCCGTAACTGATCTTTGACTCTAGGATACAATGTGTTCTGAAATTCATTTAATTTTTTGCAAGTAGTCGTGTTCGGAATCGAACGTAACCTCCTTATTGAACACATGCGTTCTCCCGAAAATAACTCGAACGGCGTAAATTTGGTGGCAGAGTGTATGGCGTTGTTATATGTAATAAGCGTTTCACATAATATCTCTTCATGGCCGCCAATCCAGCTTTTCCGCCTTCCTGTTTTCGAAGATTATTCAGTAAATTTCCGTGAGTGAAGAATGTAGTCTTTCCACCGGAGAATTGCTAGAGGATTGCTGGAATGATGTCACATGTCTCGATGTTATACTGGTTACAGAAATCCGTAAAGATCTTCCCGAGAATTCCGTTCCTGATCGAATACCAGCTTTGTTGGTATCCCCACGACACAAAAATACTGTTTCAGGGATTTGACTACATTTATACAACTCCTAGCTGGAATTGTATAAGCGCTGGCAAACTTTGAAAACTTGTCGATCAATGTCAGGATGGTTCGTCCATTTATGGTATAAATATCCATATGAACAATCTGCAACGGCACCCCCCGGAGTCTCGGTCTTTTGAAATCCTGGTTTAGGTGGTCTTCTGTCATACTTGAGAGTTTGACACGTATCGCACCTATTAATTATCTGTGTGATCTTTTTTGTTTCCATGTATGGAAAAAAATAAAGGGTCCTCTTCAGATGATTCAAGGTCTCCTCGATTCCCCGATGATTGCTCTTTATGTGGTACTCTTTAATCGCCTGCTCTTGTTCTTCTCACCAGTGACATCCATCAGAAGTGATTTACATCTGATTAGTCTGTATTCCTTAAAATGCTGAGCGTGTGCTATCTTTATTAGGTCAAAAATTTGGTCGGACGCGAAAATAGCGTGCACTCTTTTTGGTGTAAGAATTTCTTCAAACTTTCGGTTATTATAGACAAGTCGAACTTGGCTTTAACTATTGAACGTCTAAATTTGTTTTTGAATAAAATGTAGTTTCTAGTCCTGTCCTCCTTTCCCAGCTCAAAAGTGTATTGTGATTTGAATTCATTTAATGGTCTCTCGGCTGTCTTAATTATTTCCTCGTGAGAACCTGAATTGAAATGCAATTTGTCTCACTCTACGCGGCTTAGCGCATCAGCTACTACATTCTGTGGTCCCTTCTTGTACTCTACCTCGTAATCATACTCCATCAACTGAGTTTCCATCGAACCAATTTTGAATTTGGTTCCTTGAAATTCATTAACCAAGTCAATGGTCTATGGTCCGTAATGATCTTAAATTTTGACCAAACAAGTACGGCCGAAAATATTTGGTGGCCCAAATGATTGCTAGCATTTCTTTTCCACGGTGGAGTAATTTTCCTCCCGCGGATTTAGTGTTCTACTCGCAAAGGACACTGGCCTGTCTGAACCTACCGTACCTTGTGACAGTACTGCCCCTATTGCCACGTTGCTGGCATCTGTTGTCAATATAAAGGGTTTCTGAAGTCAGGTATTTTAACAAAGGGTCGTTACACAGCAGGGTCTTACATGTTTCAAACGAATTCTTGAAGTCCTCCGATACTAATACCGGTGCTTTGCCCTTTAACTGCTGTGTCATTGGTTTGGTGATCTTGGCGAAATCCCGAATGAATTTCCTATAGTATCCCAGCAGGCCCAAGAAGGATTTGATCTCCTTCCTGGTAGTCGGAATTGGGAAAGCCTTCACCGCCGCAATCTTCTTTGGATTTGGCTTAATTCCATCCTCCGTGACAATATGCCCCAAATACTCAATCTCCTTCCTTAAAAATTCCGATTTATCTGGTTGAATCTTTAAATTAGCCTGACTTAATCTGTGAAACACTGCGTCCAAATGGGTGATGTGCTCTTGCAAGGATGGTGAGAAAATTATGATATCATCTAGGTAGACTAAACAGCATACCCCATTCAGGTCGGCTAACACACTATCCATCACTCTTTGAAATGTTGCTGGAGCATTTGTGAGTCCAAATGGCATACGAATAAACTCATAATGCCCCCTAAAGCCGTGAAAGCCGTCTTAGGCGTGTCATTGGGATCCATTTCAATCTGGTGGTATCCGCTGGCCAAATCCAACGCTGTGAAATATTTCCCTGCCCTACCGATTCTGTCGAGTACATCGTTAATGTTGGGCATGGGATACCTATCCTTAATCGTCTTTTCGTTCAGCTTTCCTAAAATCCACTACCATTCTCCACTTCTTTGTATTTGAAGCGTCCATCTTCTTAGAAACAAGAAACACCAAGTGCCTTCCACGGTGAATGACTGTGTTTAATGATATTTTGCTGTAACAGCTTACTTATCTGATTGTGGATCTCCTCGGATTCCGTCGGACTGAACCTAAATGGTCTACAAAATATGGGTCTTTCATCCGTCGTCCTTATTTCTGTGTTTCACCTGATTGGTAAATGAGAGTTTATCCCCCTCCTGAAATACTAGGTTTGTAAATCTTCTGCATAATCGATAAAGTTGTTGCTTTTCTTCTTCGTTCAGATGCTCCACCCGAATGGTGTCAAGTATGGAAGAATGATCTTTCCTTCCTGTACTCGATATTATTGGTCATCACATTAATGCAGGCGAACTCGTCTTCATTAAATTCCTTTACCTCTAACCTCGAATCTAGAACGAATTTCTTTTGTTCCATAGAAAAATTGTTAACTTCGATTAGCCCGGTGTTGTTGTGCGCCCTGTAAATTCCCCCAGTGATGAAAAAATCGTCACCGAGACGAATGTGTTCACATAAAAATGGCCCCTCCTTGACACTAACTGGAACCTTGATTAAGGATTTAGATTCCTCCTTAATTTCATAAACCTTCGAAGAACGATTCGGCTCTACCCTCAAAGGCAGAATTGTATTGGGCAACGTGAACGTTAATTGTGCGATATCGATAACAGCTGGCAGCTGAGTTAGAATATTCACGCTATTAATCCGTCGAACAATTGATGAAAGTCAAAAATTAGAAACGGGAATTCTCTTTGATCATTAACCTGCTCGAAAATGGGTAATATTGCCATCTGTGAAATTGGGTGTTCTTGTAAAACTGTATTAATGGAAATGGGTCTTTCCAAAGCGATCTTTAAATTATCTGGTACAAATTTGGGGGTGATAAAAGAGCCTTGAGCTCCCGTATCCACCAGGAATTTTAAGTTAATATTGTTTTTGAAATGATAGAACTATATACGGCAAGTTGGCGTCCAACTGAAATTTACTCAAGAATCCAGTTTGTTTTTCGAGGCTCCTGCCCGAAAATTTCCGTCTTCTTCGAAGTTATGTGCAGCTTCCGTCTCGTTTGTCTTGGTATCTGTCTCGATGTTAAACAGTCTTTGTCCGCTTGTACTTGGCCTGTTCGCATTAGCGTTCTTCTTGCCGCAGCGCTTGATGTACTAGGCGTATCATCGCTTGGCAAAATCGCTGGATATCTGGAGTTCCCGTTATTGTTTTCGTACGTATTACGATTGTAGCGGTTATTGTCCCTGTTCTGGTATTGATAACGGTCCCTACCCTGGTACTGGTTATAGGCCCTGTTCTGGAACTGATCTCGATCTCTGTTTTGGTACTGATTGTAATTTGGGCGAAAACGATCGTTTTGCCTCATTGGTTGCCTTGTTGACTGTACGTCGACCCCTCAGACCAATACAAATTCCTTTGATGGCTATGTCATAAGCTTCTTCGAGGTCTTGCGGCCTCCAGGCTCTGACTATACCACCCAGGTTTCCCCCGCAGCCCCCCAACGAACGTCGTGAGGACTGTTTGCGATACGACCCTGCCTAACTCTAATTGTTACTGCTTCGTTCTCTTCTGCCTCAATCAGTCTGAAAAGTGCTAACTTTATCTTCGTGACTTCTTCGTACAACCTCTGTAGTGGCAACTGTCTTTGCTTCAAACGAAATAGCTCCGACATTAGAGTCTCCTCGTCCCTTCTGTCTCACAGTGTCTAATTAGGGCCTCTTTAATCTCGTCCCAAATTAGACTCGCTCCCGATGCGATCACCGCCTCATTAGCCTTCCCCTCGATTTTCTGCCTAATAGCTCTTAGTAGCATCTGACCATAAGGGGTCTGATCTGTACCTCTAATCATCAGAATTACCTCCTCTACATTATTGATAAACTCGTTCAACGTCAAGGGATCCCCAGAATACGCCGGCAGGACCCGGATTATATCGGGAATCCGCATTGATGCTACCAATTCCACAGGATTTACAGCCATATTGGCGGTCGGAGGCGGCGATGAGGTAGTACTCGAATCCATATTTGAACTAGCGGACGGCACTCTTGGTCTTACGGACACTGCACTAACCTGAACTTCCCTTTCGCTAACCACCTTCCTTTTACTGACTGCTCTAGTGGTAATTTGGGTCGGCTTAATTAGATTTTTGACTTTACTTATATTAGGCATTAAATCCACTTTTATTATATCTTTACAGACAAATACGCTCACTTGTGACCAAATCTGAATTCTAACGAAGTGTACTTTTTTCCCTTATTTTCTTTCTTAGGTACTATAATGTAAAATTATATATTAGTAGTGTAAGGTGTTGGTTGAGGTTTTCAGGTGCTGTGTTCTTGATTTCTACCTGTGAAGGTATAAAATTTGTAATTGTCAATACTTTAGTCAAGTTAGCGTATATTTATATCTTCTTTATGATTTACAAGCAAGCATATAAAAAAATTTTCATCGAAAATGACTGTCTACTTTTACACTGTTGAACGTTCCTCTCTTCAGACTACGACATGGGAGTGCTCGATCCTTTCTTTGCAAGTACCCCTACACTTTGAGCAGTCCTCTGCAGAACACGCGATGGGACTTACAGCGGCTAACTCTTTATCTTTATCTCTTTATTTATCATTGCTCTTCTTTCTTTCTTTTTTCTTTTTCTCTCTTTTTTTTTTTTTTTTTTTTTTTTTCTTCTTTTACATCACCAAAGAAAATAAATATTGCCATAATCTACAGAACACACGATGGGACTGTAGAATTATCTTTACAATATTTTAGACTTTTCTTTCTATATATTTTTCTTCTTTTTCTTTCTTTTTTCTTTTCTTTTCTTTTTTATACAACATAGACTTTCAAAGAAAAAATATTGCACATTCTGCCGAACACGCGATGGGACTACAGATATGTTTTAGCAATATCTTTAACTTTCTTCTTTATTTATTCTTTTCTTTTTCCTTCTTTTTTTTTTTATTCAACATTGATCACCTTCAAAGTAAAAATATTGCACATTCTGCCGAACACGCGATGGGACTGCAGACATGTTTCAGCAATATTTTTAACTTTTCTTTTATTTATTCTTTTTTCTTTCTTTTCTTTTTTTTTTTTTTATTACTTCATACTATCCGTACCTTCTTACAGCGCTCTGCAGAACACACGATGGGACTGCAGAGGCTAATCCTGACCTATCTCATTTTCTTTAGTTTTCTTTGTGACACATTAAACAAATTGGCCGCACTCAGCAGAACCGCGATGGGACGGCAGAGCACTACCAATTAATATGTCTGAACAGCACAATTAAAACGAAAGAAACAAAAATATCTTCTGACTCAAGTTAAGTAACCAGCTATAAAAAAAATCATTTGGCCAACTTCTTTCGTATTCTTCACAACCTTAGTAATTTATCTTTATTTCGTTATTTATTTCTTATTATTTCTCTTTCTTTCTTCTTCTTTTTTTTTTTTTTTTTTTTTTTGATCATATTGTCGCCAAATAATTTCTTTTTCTTTCGCAGACCACTAATCACTTTATCACAATCACCACAACGATCTTTCACTTGCACTTTTTCTTTCCTTTTGCTTCCCATGTCGTAACTTATTATTTCTCTTCTACTTGTGTTACTTTACTCCGAAACTTTTTAAAAGCAAAAATTTTACTACTCACAGATAGCCCCCACTCGTGTATGTGTATGCTTACAAAAACATTATTATGAAGCGATCCATCCCGGTTCAGAAGTCGTCGGCTGTGCCAGTTATGATTCAGGATGTCCTGAATGTGGTTGCGGGGGTCTGTGAGTCTGGACTGCTTAGTCTGGATTCCCAAGTTTTAGGTCTTTTAGGAAAGGCGTGTTACTTTGAGTGACAAAATCAATCTGATCTTTATTTGCAGCAGTGGTCACAATGAGACCTCCGCTGAGCAAAGTATATAGGAAGTACATAGTGTCTTAATACTACATGTGTAAGTGTTTAATCGCTAAATGCTGCGTCGCAGACTCCTAAGTGGGTGAGTCGGGCTCCCGAAAATGTGAAGTGCTGTGTGGTCTATTCTTGCGTGGATCATTCTTGCTGATGTCGTGTTCTGTTCCCCAGTTCGGAGGAGTGGGGGTTTCCTGTCGAACTGTCAAAACATTTCCCTGCGGTTGACAACGGCCGTTCGCTGGACGGTCGTTGGGTGGCCTAATTTAAGCCATTGTTTATACATTGGTTACTTTGTACCAATTCCAGAGTAAGCCGGGGTGGCTTCGCTGGAGGGTCTGTGTGCCGGTTAGAACCGGTAA
>CG18304_2R:6937234_05June2021_BAM_partial_L266
TTAACTTTTCTTTTATTTATTCTTTTTCTTTCTTTTCTTTTTTTTTTTTTTTTTTTTTTTTTTTTTTTTTATTACTTCATACTATCCGTACCTTCTTACAGCGCTCTGCAGAACACACGATGGGACTGCAGAGGCTAATCCTGACCTATCTCATTTTCTTTAGTTTTCTTTGTGACACATTAAAAATAAATTGGCCGCACTCAGCAGAACCGCGATGGGACGGCAGAGCACTACCAATTAATATGTCTGAACAGCACGATTAAAACGAAAGAAACAAAAATATCTTCTGACTCAAGTTAAGTAACCAGCTATAAAAAAAAAAAAATCATTTGGCCAACTTCTTTCGTATTCTTCACAACCTTAGTAATTTATCTTTATTTCGTTATTTATTTCTTATTATTTCTCTTTCTTTCTTTCTTCTTTTTTTTTTTTTTTTTTTTTTTTTTCTTTTTGATCATATTGTCGCCAAATAATTTCTTTTTCTTTCGCAGACCACTAATCACTTTTATCACAATCACCACAACGATCTTTCACTTGCACTTTTTCWKWMCTTTWGMTTSMSWTRTYSTRAYTYWKTATTTCTSNNTTYTMMWTRWGTKACWWYMSTSYSARWMKTWTTWRRRYRAMWTWWTMCTRMTYAMRKWKWKYMCKMAMTWMGKKTAWGTGTATGCTTACAAAAACATTATTATGAAGCGATCCATCCCGGTTCGTAGTCGTCGGCTGCGCCAGTTATGATTCAGGATGTCCTGAATGTGGTTGGTGGGGGTCTGTGAGTCTGGACTGCTTAGTCTGGATTCCCAAGTTTTAGGTCTTTTAGGAAAGGCGTGTTACTTCTTTGAGTGACAAAATCAATCTGATCTTTATTTGCAGCAGCGGTCACAATGAGACTTCCGCTGAGCAAAGTATATAGGAAGTACATAGTGTCTTAATACTACATGTGTAAGTGTTTAATAGCTAAATGCTGCGTCGCAGACTCCTAAGTGGGTGAGTCGGGCTCCCGAAAATGTGAAGTGCTGTGTGGTCTATTCTTGCGTGGATCATTCTTGCTGATGTCGTGCTCCTATTCCCCAGTTCGGAGGAGTGGGGGTTTCCTGTCGAACTGTCGTGTAAACATTTCCCCGCGGTTGACAACGGCCGTTCGCTGGACGGTCGTTGGGTGGCCTAATTTAAGCCATTGTTTATACATTGGTTACTTTGTACCAATTCCAGAGTAAGCCGGGGTGGCTTCGCTGGAGGGTCTGTGTGCCGGTTAGAACCGGTAACTAGCGCGTTGCC—ATTTTT
>shot_25August2021_2R:13868318_BAM_partial_L170
CTCGAGTTATGATTCAGGATGTCCTGAATGTGGTTGGTGGGGGTCTGTGAGTCTGGACTGCTTAGTCTGGATTCCCAAGTTTTAGGTCTTTTAGGAAAGGCGTGTTACTTCTTTGAGTGACAAAATCAATCTGATCTTTATTTGCAGCAGCGGTCACAATGAGACTTCCGCTGAGCAAAGTATATAGGAAGTACATAGTGTCTTAATACTACATGTGTAAGTGTTTAATAGCTAAATGCTGCGTCGCAGACTCCTAAGT-GGGTGAGTCGGGCTCCCGAAAATGTGAAGTGCTGTGTGGTCTATTCTTGCGTGGATCATTCTTGCTGATGTCGTGCTCCTATTCCCCAGTTCGGAGGAGTGGGGGTTTCCTGTCGAACTGTCGTGTAAACATTTCCCCGCGGTTGACAACGGCCGTTCGCTGGACGGTCGTTGGGTGGCCTAATTTAAGCCATTGTTTATACATTGGTTACTTTGTACCAATTCCAGAGTAAGCCGGGGTGGCTTCGCTGGAGGGTCTGTGTGCCGGTTAGAACC-GGTAACTCCTCCCCTCCCGGATTGAAGTGACGGCCACAACGAAGGAGTCGTCGTCACGAAACTTGGCTCTGGTATTGTAGTAAACTCCACCCTCCTCCTTGTATAGATGAGGATTGTTGTCACCGCTACTCCAACTACTAATAGTATATATAGTGCTCCCAGATTTGTTGTTGTGAAGTTCTTCCAATAGATAATTGAGTTTGAAGCGTGGATAGATCTTAAATTTAACTTTTGTAAGTTGATGTCTTCGGTACTCTCGGTGAAATTTATATTTTTTATAATTGGAATATGAGCGTCTAACTTCTCCTCATATGATGATATTTCCTTGTCATAAGGAATCTGGTTTATCCATACTTTGCAGTTTTCGAGCGTTACTAGAGCGGACCCCTTTATGGCTATTGTTGTGGTACAATTAGATTCAATTACTGTGTTTTGCGTATTTAAAATTAGAATATGCGCTGGTTCTACTTCCGTTATTATTTCTTGACTGCCTATATC-TTTTGTCTTACATCTAGCTGTTTCCAACGTAAGTATGCCACTGAGGCATTCGGCTTTGACATCATCTTTGATCGACATTGAATTTTCGCAGATATAATATTTGTGGATCTTGTTACATACATCGGAAAAATAATAGACCTCCTTAGCATTCAGGTAGGCCATATAATTGGGTACAATCAAAAATTTGGATCCATTGATGGGTAGTGGAATAATGTGTGTGAATTTATAAAGGTGTTGCTTAAAGGTAGGTATTCTTATCCTAAAGTGTATCTTAACTCCGATCATAAAGGTATCTAAATCTAACATTTGAAATATGTTTTCATCCGATAGCTCCCGTAACTCCGGGTCGTTTAATTCCTTTCGGATCATATCTATTTCCTCCGCAGATACAATAAAAGTGGGAACGATTTTCAGTTTGGCATATAATAGGCTATCTTCTATATTCTTTACATGGTCCAACAAAATATCCAAATTCATATTTATTCTAGAAGCATATTGCATTGTATGTAAAAGGTGGTGTTCTGCTTTAAGCGTTTTGAAGGTGCTATCCCTATAGGAATTCAGGAAATTATTAATTATCTGTTGTTCCCTATTGATATGTTCTGTTATATTGTCGAATCTAGTCAGAATGTCATTATTAATCCCCTCCTGCTTGTTTACGTTTACTGTGAGGTCTTTCTGATTCTCCGATATTGTTTTTAAACTGTCTTCAATCCTGCGCCCATCTGAGTCATCCAAATTCCCTGGTACTGGTTATAGGCCCTGTTCTGGAACTGATCTCGATCTCTGTTTTGGTACTGATTGTAATTTGGGCGAAAACGATCGTTTTGCCTCATTGGTTGCCTTTGTTGACTGTACGTCGACCCCTCAGACCAATACAAATTCCTCTCTTTGATGGCTATGTCATAAGCTTCTTCGAGGTCTTGCGGCCTCCAGGCTCTGACTATACCACCCAGGTTTCCCCGCAGCCCCCCAACGAACGTCGTGAGGACTGTTTGCGATACGACCCTCTGCCTAACTCTAATTGTTACTGCTTCGTTCTCTTCTGCCTCAATCAGTCTGAAAAGTGCTAACTTTATCTTCGTGACTTCTTCGTACAACCTCTGTAGTGGCAACTGTCTTTGCTTCAAACGAAATAGCTCCGACATTAGAGTCTCCTCGTCCCTTCTGTCCCTACAGTGTCTAATTAGGGCCTCTTTAATCTCGTCCCAAATTAGACTCGCTCCCGATGCGATCACCGCCTCATTAGCCTTCCCCTCGATTTTCTGCCTAATAGCTCTTAGTAGCATCTGACCATAAGGGGTCTGATCTGTACCTCTAATCATCAGAATTACCTCCTCTACATTATTGATAAACTCGTTCAACGTCAAGGGATCCCCAGAATACGCCGGCAGGAACCGGATTATATCGGGAATCCGCATTGATGCTACCAATTCCACAGGATTTACAGCCATATTGGCGGTCGGAGGCGGCGATGAGGTAGTACTCGAATCCATATTTGAACTAGCGGACGGCACTCTTGGTCTTACGGACACTGCACTAACCTGAACTTCCCTTTCGCTAACCACCTTCCTTTTACTGACTGCTCTAGTGGTAATTTGGGTCGGCTTAATTAGATTTTTGACTTTACTTATATTAGGCATTAAATCCACTTTTATTATATCTTTACAGACAAATACGCTCACTTGTGACCAAATCTGAATTCTAACGAAGTGTACTTTTTTCCCTTATTTTCTTTCTTAGGTACTATAATGTGTAAAATTATATATTAGTAGTGTAAGGTGTTGGTTGAGGTTTTCAGGTGCTGTGTTCTTGATTTCTACCTGTGAAGGTATAAAATTTGTAATTGTCAATACTTTAGTCAAGTTAGCGTATATTTATATCTTCTTTATGATTTACAAGCAAGCATATAAAAAATTTTCATCGAAAATGACTGTCTACTTTTACACTTTTGAACGTTCCTCTCTTCAGAACTACGACATGGGAGTGCTCGATCCTTTCTTTGCAAGTACCCCTACACTTTGAGCAGTCCTCTGCAGAACACGCGATGGGACTTACAGAGGCTAACTCTTTATCTTTATCTCTTTATTTATCATTGCTCTTCTTTTTCTTTCTTTTTTCTTTTTCTCTCTTTTTTTTTTTTTTTCTTCTTTTACATCACCAAAAGAAAATATTGCCATAATCTACAGAACACACGATGGGACTGTAGAATTATCTTTACAATATTTTAGACTTGTTCTTTCTATATATTTTTCTTCTTTTCTTTTTCTTTTTTCTTTTCTTTTTCTTTTTATACAACATAGACTTTCAAAGAAAAAATATTGCACATTCTGCCGAACACGCGATGGGACTACAGATATGTTTTAGCAATATCTTTAACTTTCTTCTTTATTTATTCCTTTCTTTTTCCTTCTTTTTTTTTTTTTTATTCAACATTGACCTTCAAAGTAAAGATATTGCACATTCTGCCGAACACGCGATGGGACTGCAGACATGTTTCAGCAATATTTTTAACTTTTCTTTTATTTATTCTTTTTCTTTCTTTTCTTTTTTTTTTTTTTTTTTTTTTTTTTTTTTTTTTATTACTTCATACTATCCGTACCTTCTTACAGCGCTCTGCAGAACACACGATGGGACTGCAGAGGCTAATCCTGACCTATCTCATTTTCTTTAGCTTTCTTTGTGACACATTAANAAATAAATTGGCCGCACTCAGCAGAACCGCGATGGGACGGCAGAGCACTACCAATTAATATGTCTGAACAGCACAATTAAAACGAAAGAAACAAAAATATCTTCTGACTCAAGTTAAGTAACCAGCTATNNAAAAAAAAAAAAAATCATTTGGCCAACTTCTTTCGTATTCTTCACAACCTTAGTAATTTATCTTTATTTCGTTATTTATTTCTTATTATTTCTCTTTCTTTCTTTCTTCTTTTTTTTTTTTTTTTTTTTTTTTTTTTTTTTCTTTTTGATCATATTGTCGCCAAATAATTTCTTTTTCTTTCGCAGACCACTAATCACTTTTATCACAATCACCACAACGATCTTTCACTTGCACTTTTTCTTTCCTTTTGCTTCCCATGTCGTAACTTATTATTTCTCTTCTACTTGTGTTACTTTACTCCGAAACT-TTTTAAAGCAAAATTTTACTACTCACAGATAGCCCTCAATTCGTGTATGTGTATGCTTACAAAAACATTATTATGAAGCGATCCATCCCGGTTCGTAGTCGTCGGCTGCGCCAGTTATGATTCAGGATGTCCTGAATGTGGTTGGTGGGGGTCTGTGAGTCTGGACTGCTTAGTCTGGATTCCCAAGTTTTAGGTCTTTTAGGAAAGGCGTGTTACTTCTTTGAGTGACAAAATCAATCTGATCTTTATTTGCAGCAGCGGTCACAATGAGACTTCCGCTGAGCAAAGTATATAGGAAGTACATAGTGTCTTAATACTACATGTGTAAGTGTTTAATAGCTAAATGCTGCGTCGCAGACTCCTAAGTGGGTGAGTCGGGCTCCCGAAAATGTGAAGTGCTGTGTGGTCTATTCTTGCGTGGATCATTCTTGCTGATGTCGTGCTCCTATTCCCCAGTTCGGAGGAGTGGGGGTTTCCTGTCGAACTGTCGTGTAAACATTTCCCCGCGGTTGACAACGGCCGTTCGCTGGACGGTCGTTGGGTGGCCTAATTTAAGCCATTGTTTATACATTGGTTACTTTGTACCAATTCCAGAGTAAGCCGGGGTGGCTTCGCTGGAGGGTCTGTGTGCCGGTTAGAACC
>shot_24Septebmer2018_2R:13868681_BAM_partial_L30
CAGTTTGTTT----TCAGTA--TGGTGTGTT--TTACAACATTTTTGTTTTTT-------------TGTTGTTTAGTATTTGGTGTGGGCACAGGCGGGTGCATGTCGG--GCGTGGTCGTGGGCGTG---GCGAGCGGGCAGCGCAAGAGTTACCGGTTCTAACCGGCACACAGACCCTCCAGCGAAGCCACCCCGGCTTACTCTGGAATTGGTACAAAGTAACCAATGTATAAACAATGGCTTAAATTAGGCCACCCAACGACCGTCCAGCGAACGGCCGTTGTCAACCGCGGGGAAATGTTTACACGACAGTTCGACAGGAAACCCCCACTCCTCCGAACTGGGGAATAGGAGCACGACATCAGCAAGAATGATCCACGCAAGAATAGACCACACAGCACTTCACATTTTCGGGAGCCCGACTCACCCACTTAGGAGTCTGCGACGCAGCATTTAGCTATTAAACACTTACACATGTAGTATTAAGACACTATGTACTTCCTATATACTTTGCTCAGCGGAAGTCTCATTGTGACCGCTGCTGCAAATAAAGATCAGATTGATTTTGTCACTCAAAGAAGTAACACGCCTTTCCTAAAAGACCTAAAACTTGGGAATCCAGACTAAGCAGTCCAGACTCACAGACCCCCACCAACCACATTCAGGACATCCTGAATCATAACTNNRGCGNNSAGYM 
>lcl|ORF18 CDS
ATGCCTAATATAAGTAAAGTCAAAAATCTAATTAAGCCGACCCAAATTAC
CACTAGAGCAGTCAGTAAAAGGAAGGTGGTTAGCGAAAGGGAAGTTCAGG
TTAGTGCAGTGTCCGTAAGACCAAGAGTGCCGTCCGCTAGTTCAAATATG
GATTCGAGTACTACCTCATCGCCGCCTCCGACCGCCAATATGGCTGTAAA
TCCTGTGGAATTGGTAGCATCAATGCGGATTCCCGATATAATCCGGTTCC
TGCCGGCGTATTCTGGGGATCCCTTGACGTTGAACGAGTTTATCAATAAT
GTAGAGGAGGTAATTCTGATGATTAGAGGTACAGATCAGACCCCTTATGG
TCAGATGCTACTAAGAGCTATTAGGCAGAAAATCGAGGGGAAGGCTAATG
AGGCGGTGATCGCATCGGGAGCGAGTCTAATTTGGGACGAGATTAAAGAG
GCCCTAATTAGACACTGTAGGGACAGAAGGGACGAGGAGACTCTAATGTC
GGAGCTATTTCGTTTGAAGCAAAGACAGTTGCCACTACAGAGGTTGTACG
AAGAAGTCACGAAGATAAAGTTAGCACTTTTCAGACTGATTGAGGCAGAA
GAGAACGAAGCAGTAACAATTAGAGTTAGGCAGAGGGTCGTATCGCAAAC
AGTCCTCACGACGTTCGTTGGGGGGCTGCGGGGAAACCTGGGTGGTATAG
TCAGAGCCTGGAGGCCGCAAGACCTCGAAGAAGCTTATGACATAGCCATC
AAAGAGAGGAATTTGTATTGGTCTGAGGGGTCGACGTACAGTCAACAAAG
GCAACCAATGAGGCAAAACGATCGTTTTCGCCCAAATTACAATCAGTACC
AAAACAGAGATCGAGATCAGTTCCAGAACAGGGCCTATAACCAGTACCAG
GGTAGGGACCGTTATCAATACCAGAACAGGGACAATAACCGCTACAATCG
TAATACGTACGAAAACAATAACGGGAACTCCAGATATCCAGCGATTTTGC
CAAGCGATGATACGCCTAGTACATCAAGCGCTGCGGCAAAGAAGAACGCT
AATGCGAACAGGCCAAGTACAAGCGGACAAAGACTGTTTAACATCGAGAC
AGATACCAAGACAAACGAGACGGAAGCTGCACATAACTTCGAAGAAGACG
GAAATTTTCGGGCAGGAGCCTCGAAAAACAAACTGGATTCTTGA
