# Supplementary material for: Transposable elements contribute substantially to naturally occurring genetic lethality in Drosophila melanogaster
Source: PLoS Biol. 2026 Mar 10;24(3):e3003467. doi: 10.1371/journal.pbio.3003467 (PMC12974806; doi:10.1371/journal.pbio.3003467)
Supplement: S4 File — (FASTA) [file pbio.3003467.s008.fasta]

>shot(complemented)_2R:13886082_10July2021_PBSV_full_L139
------------------------------------------------------------
----------------------------------------------------------gc
gtgagttaccggttctaaccggcacacagaccctccagcgaagccaccccggcttactct
-ggaattggtacaaagtaaccaatgtataaacaatggcttaaattaggccacccaacgac
cgtccagcgaacggccgttgtcaaccgcggggaaatgtttacacgacagttcgacaggaa
acccccactcctccgaactggggaacaggagcacgacatcagcaagaatgatccacgcaa
-gaatagaccacacagcacttcacattttcgggagcccgactcacccacttaggagtctg
cgacgcagcatttagcgattaaacacttacacatgtagtattaagacac-tatgtacttc
ctatatactttgctcagcggaggtctcattgtgaccactgctgcaaataaagatcagatt
gattttgtcactcaaagaagtaacacgcctttcctaaaagacctaaaacttgggaatcca
gactaagcagtccagactcacagacccccaccaaccacattcaggacatcctgaatcata
actggcgcagccgacgactac-gaaccgggatggaccgcttcataataatgtttttgtaa
gcatacacatacacgaattgagggctatctgtgagtagtaaaatttt--gctttaaaaag
tttcggagtaaagtaacacaagtagaa--gagaaataataagtcacgacatgggaagcaa
aaggaaagaaaaagtgcaagtgaaagatcgttgtggtgattgtgataaaagtgattagtg
gtctgcgaaagaaaaagaaattatttggcgacaatatgatcaaaaaaaaaaaaaaaaaaa
ga-------------------agaaagaaagaaagagaaataataagaaataaataacga
aataaagataaattactaaggttgtgaagaatacgaaagaagttggccaaatgat-tttt
ttttttttttatagctggttacttaacttgagtcagaagatatttttgtttctttcgttt
taattgtgctgttcagacatattaattggtagtgctctgccgtcccatcgcggttctgct
gagtgcggccaatttattt-ttaatgtgtcacaaagaaaactaaagaaaatgagataggt
caggattagcctctgcagtcccatcgtgtgttctgcagagcgctgtaagaaggtacggat
agtatgaagtaataaaaaaaaaaaaaaaaaaagaa---------------aagaaagaaa
aagaataaataaaagaaaagttaaaaatattgctgaaacatgtctgcagtcccatcgcgt
gttcggcagaatgtgcaatatttttactttgaagg---tcaatgttgaataaaaaaaaaa
aaaaagaaggaaaaagaaaagaataaataaagaagaaagttaaagatattgctaaaacat
atctgtagtcccatcgcgtgttcggcagaatgtgcaatattttttctttgaaagtctatg
ttgtataaaaaaaaaaaaaaaagaaaagaaaaaagaaagagaaaagaagaaaaatatata
gaaagaa-aagtctaaaatattgtaaagataattctacagtcccatcgtgtgttctgtag
attatggcaatat---tttcttttggtgatgtaaaagaagaaaaaaaaaaaaaaaaaaaa
aaaaaaagagagaaaaagaaaaaagaaagagaaagaagagcaatgataaataaagagata
aagataaagagttag-ccgctgtaagtcccatcgcgtgttctgcagaggactgctcaaag
tgtaggggtact-----tgcaaagaaa-----ggatcgagcactcccatgtcgtag-tct
gaagagaggaacgttcaacagtgtaaaagtagacagtcattttcgatgaaaattttttta
tatgcttgcttgtaaatcataaagaagatataaatatacgctaacttgactaa-------
---agtattgacaattacaaattttataccttcacaggtagaaatcaagaacacagcacc
tgaaaacctca--accaacaccttacactactaatatataattttacacattatagtacc
taagaaagaaaataagggaaaaaagtacacttcgttagaattcagatttggtcacaagtg
agc-gtatttgtctgtaaagatataataaaagtggatttaatgcctaatataagtaaagt
caaaaatctaattaagccgacccaaattaccactaga----------gcagtcagtaaaa
ggaaggtggttagcgaaagggaagttcaggttagtgcagtgtccgtaagaccaagagtgc
cgtccgctagttcaaatatggattcgagtactacctcatcgccgcctccgaccgccaata
tggctgtaaatcctgtggaattggtagcatcaatgcggattcccgatataatccggttcc
tgccggcgtattctggggatcccttgacgttgaacgagtttatcaataatgtagaggagg
taattctgatgattagaggtacagatcagaccccttatggtcagatgctactaagagcta
ttaggcagaaaatcgaggggaaggctaatgaggcggtgatcgcatcgggagcgagtctaa
tttgggacgagattaaagaggccctaattagacactgtagggacagaagggacgag-gag
actctaatgtcggagctatttcgtttgaagcaaagacagttgccactacagaggttgtac
gaagaagtcacgaagataaagttagcacttttcagactgattgaggcagaagagaacgaa
gcagtaacaattagagttaggcagagggtcgtatcgcaaacagtcctcacgacgttcgtt
ggggggctgc-ggggaaacctgggtggtatagtcagagcctggaggccgcaagacctcga
agaagcttatgacatagccatcaaagagaggaatttgtattggtctgaggggtcgacgta
cagtcaacaaaggcaaccaatgaggc-aaaacgatcgttttcgcccaaattacaatcagt
accaaaacaga-gatcgagatcagttccaga---acagggcctataaccagtaccagggt
agggaccgttatcaataccagaacagggacaataaccgctacaatcgtaatacgtacgaa
aacaataacgggaactccagatatccagcgattttgccaagcgatgatacgcctagtaca
tcaagcgctgcggcaaagaagaacgctaatgcgaacaggccaagtacaagcggacaaaga
ctgtttaacatcgagacagataccaagacaaacgagacggaagctgcacataacttcgaa
gaagacggaaattttcgggcaggagcctcgaaaaacaaactggattcttgagtaaatttc
agttggacgccaacttgccgtatatagttctatcatttc-aaaacaatattaacttaaaa
ttcctggtggatacgggagctcaaggctcttttatcacccccaaatttgtaccagataat
ttaaagatcgctttggaaagacccatttccattaatacagttttacaagaacacccaatt
tcacagatggcaatattacccattttcgagcaggttaatgatcaaagagaattcccgttt
ctaatttttgactttcatcaatttttcgacggattaataggcatgaatattctaactcag
ctgccagctgttatcgatatcgcacaattaacgttcacgttgcccaatacaattctgcct
ttgagggtagagccgaatcgttcttcggaggtttatgaaattaaggaggaatctaaatcc
ttaatcaaggttccagttagtgtcaaggaggggccatttttatgtgaacacattcgtctc
ggtgacgattttttcatcactgggggaatttacagggcgcacaacaacaccgggctaatc
gaagttaacaatttttctatggaacaaaagaaattcgttctagattcgaggttagaggta
aaggaatttaatgaagacgagttcgcctgcattaatgtgatgaccaataatatcgagtac
aggaagg-aagatcattcttccatacttgacaccattcgggtggagcatctgaacgaaga
agaaaagcaacaactttatcgattatgcagaagatttacaaacctagtatttcgggaggg
ggataaactctcatttaccaatcaggtgaaacac-gaaataaggacgacggatgaaagac
ccatattttgtagaccatttaggttcagtccgacggaatccgaggagatccacaatcaga
taagtaagctgttacagcaaaatatcattaaacacagtcattcaccgtggagcgc-ccca
gtgtttcttgtttctaagaagatggacgcttcaaatacaaagaagtggagaatggtagtg
gattttagg-aagctgaacgaaaagacgattaaggataggtatcccatgcccaacattaa
cgatgtactcgacagaatcggtagggc---gaaatatttcacagcgttggatttggccag
cggataccaccagattgaaatggatcccaatgacacgcctaagacggctttcacggcttt
aggggggcattatgagtttattcgtatgccatttggactcacaaatgctccagcaacatt
tcaaagagtgatggatagtgtgttagccgacctgaatggggtatgctgtttagtctacct
agatgatatcataattttctcaccatccttgcaagagcacatcacccatttggacgcagt
gtttcacagattaagtcaggctaatttaaagattcaaccagataaatcggaatttttaag
gaaggagattgagtatttggggcatattgtcacggaggatggaattaagccaaatcccaa
gaagattgcggcggtgaaggctttcccaattccgactaccaggaaggagatcaaatcctt
cttgggcctgctgggatactataggaaattcattcgggattttgccaagatcaccaaacc
aatgacacagcagttaaagggcaaagcaccggtattagtatcggaggacttcaagaattc
gtttgaaacatgtaagaccctgctgtgtaacgaccctttgttaaaataccctgacttcaa
gaaaccctttatattgacaacagatgccagcaacgtggcaataggggcggtactgtcaca
aggtacggtaggttcagacaggccagtgtcctttgcgagtagaacactaaatccgcggga
ggaaaattactccaccgtggaaaaagaaatgctagcaatcatttgggccaccaaatattt
tcggccgtacttg-tttggtcaaaaatttaagatcattacggaccatagaccattgactt
ggttaatgaatttcaaggaaccaaattcaaaattggttcgatggaaactccagttgatgg
agtatgattacgaggtagagtacaagaagggaccacagaatgtagtagctgatgcgctaa
gccgcgtaagaattgagacaaattgcatttccaattcaggttctcacgaggaaataatta
agacagccgagagaccattaaatgaattcaaatcacaatacacttttgagctgggaaagg
aggacaggactagaaactacattttattcaaaaacaaatttagacgttcaatagttaaag
ccaagttcgacttgtctataataaccgaaagtttgaaagaaattcttacaccaaaaagag
tgcacgctattttcgcgtccgaccaaatttttgacctaataaagaaagcacacgctcagc
attttaaggaatacagactaatcagatgtaaatcacttctgatggatgtcactggtaggg
aagaacaagagcaggcgattaaagagtaccacataaagagcaatcatcggggaatcgagg
agaccttgaatcatctgaagaggacccttta---ttttccatacatgaa---acaaaaga
tcacacagataattaataggtgcgatacgtgtcaaactctcaagtatgacagaagaccac
ctaaaccagagtttcaaaagaccgagactcc-gggggtgccgttgcagattgttcatatg
gatatttataccataaatggacgaaccatcctgacattgatcgacaagttttcaaagttt
gccagcgcttatacaattccagctaggagttgtataaatgtggtcaaatccctgaaacag
tatttttgtgtcgtggggataccaacaaagctggtattcgatcagggaacggaattctcg
gggaagatctttacggatttctgtaaccagtataacatcgagacacatgtgacatcattc
cagcaatcctctagcaattctccggtggaaagactacattcttcactcacggaaatttac
agaataatcttcgaaaacaggaaggcggaaaagctggatt-gtgaccatgaagagatatt
atgtgaaacgcttattacatataacaacgccatacactctgccaccaaatttacgccgtt
cgagttattttcggggagaacgcatgtgttcaataaggaggttacgttcgattcggaaca
cgactacttgc-aaaaattaaatgaatttcagaacacattgtatcctagagtcaaagatc
agttacggcag-aagatggaggctagagttgacaaattgaacaaagacaggacccagcca
atcacagtagttgcagaagatacagttttcagaaaagaaaatagaagaaataaactcaca
ccacgtttttcaaagcataaagtattaaaggatagcaggatcacattagtttcagcaaaa
aagcaaaaattacacaagtcaaagatccgagacaaaattattaagaaacaaattcctatt
gattttgcaggttcacgtccgtcgcagcccaggacttaaaagtccagaatttaggcaacg
aaacacccatactaaagattaatttgggacaggcaagagttgttcagtcccataaattcc
ttatccacaagattaatctccaggaactcatcgatggtacggtcaacttccagcgggcta
taaacaaactcgagaggaacatagattcgggttatgcaattgatagtttgtcgacaaagg
tgggacagttacaggctagagtggaaaaattgctgccgatgagtagacaaaagaggggat
tgattaatggcctggggaatgtgattaagatcgtaacagggaatttggatgactcagatg
ggcgcaggattgaagacagtttaaaaacaatatcggagaatcagaaagacctcacagtaa
acgtaaacaagcaggaggggattaataatgacattctgactagattcgacaatataacag
aacatatcaatagggaacaacagataattaataatttcttgaattcctatagggatagca
ccttcaaaacgcttaaagcagaacaccaccttttacatacaatgcaatatgcttctagaa
taaatatgaatttggatattttgttggaccatgtaaagaacatagaagatagcctattat
atgccaaactgaaaatcgttcccac--ttttattgtatctgcggaggaaatagatatgat
ccgaaaggaattaaacgacccggagttacgggagctatcggatgaaaacatatttcaaat
gttagatttagatacctttatgatcggagttaagatacactttaggataagaatacctac
ctttaagcaacacctttataaattcacacacattattccactacccatcaatggatccaa
atttttgattgtacccaattatatggcctacctgaatgctaaggaggtctattatttttc
cgatgtatgtaacaagatccacaaatattatatctgcgaaaattcaatgtcgatcaaaga
tgatgtcaaagccgaatgcctcagtggcatacttacgttggaaacagctagatgtaagac
aaaagatataggcagtcaagaaataataacggaagtagaaccagcgcatattctaatttt
aaatacgcaaaacacagtaattgaatctaattgtaccacaacaatagccataaaggggtc
cgctctagtaacgttcgaaaactgcaaagtatggataaaccagattccttatgacaagga
aatatcatcatatgaggagaagttagacgctcatattccaattataaagaatataaattt
caccgagagtaccgaagacatcaacttacaaaagttaaatttaagatctatccacgcttc
aaactcaattatctattggaagaa------------------------------------
------------------------------------------------------------
------------------------------------------------------------
------------------------------------------------------------
------------------------------------------------------------
------------------------------------------------------------
------------------------------------------------------------
------------------------------------------------------------
------------------------------------------------------------
------------------------------------------------------------
------------------------------------------------------------
------------------------------------------------------------
----------------------
>_R_Pianezza
------------------------------------------------------------
------------------------------------------------------------
-----ttaccggttctaaccggcacacagaccctccagcgaagccaccccggcttactct
-ggaattggtacaaagtaaccaatgtataaacaatggcttaaattaggccacccaacgac
cgtccagcgaacggccgttgtcaaccgcagggaaatgttt---tgacagttcgacaggaa
acccccactcctccgaactggggaacagaa-cacgacatcagcaagaatgatccacgcaa
-gaatagaccacacagcacttcacattttcgggagcccgactcacccacttaggagtctg
cgacgcagcatttagcgattaaacacttacacatgtagtattaagacac-tatgtacttc
ctatatactttgctcagcggaggtctcattgtgaccactgctgcaaataaagatcagatt
gattttgtcactca---aagtaacacgcctttcctaaaagacctaaaacttgggaatcca
gactaagcagtccagactcacagacccccg-caaccacattcaggacatcctgaatcata
actggcacagccgacgacttctgaaccgggatggatcgcttcataataatgtttttgtaa
gcatacacatacacgag-tgggggctatctgtgagtagtaaaatttttgcttttaaaaag
tttcggagtaaagtaacacaagtagaa--gagaaataataagttacgacatgggaagcaa
aaggaaagaaaaagtgcaagtgaaagatcgttgtggtgattgtgat-aaagtgattagtg
gtctgcgaaagaaaaagaaattatttggcgacaatatgatcaaaaaaaaaaaaaaaaaaa
aaaa----------------gaagaagaaagaaagagaaataataagaaataaataacga
aataaagataaattactaaggttgtgaagaatacgaaagaagttggccaaatga------
--ttttttttatagctggttacttaacttgagtcagaagatatttttgtttctttcgttt
taattgtgctgttcagacatattaattggtagtgctctgccgtcccatcgcggttctgct
gagtgcggccaatttgt---ttaatgtgtcacaaagaaaactaaagaaaatgagataggt
caggattagcctctgcagtcccatcgtgtgttctgcagagcgctgtaagaaggtacggat
agtatgaagtaataaaaaaaaaaaaaagaaaaga-------------------aagaaaa
aagaataaataaaagaaaagttaaaaatattgctgaaacatgtctgcagtcccatcgcgt
gttcggcagaatgtgcaatatttttactttgaaggtgatcaatgttgaat----aaaaaa
aaaaagaaggaaaaagaaaagaataaataaagaagaaagttaaagatattgctaaaacat
atctgtagtcccatcgcgtgttcggcagaatgtgcaatattttttctttgaaagtctatg
ttgtataaaaaagaaaagaaaagaaaaaagaaag------aaaaagaagaaaaatatata
gaaagaa-aagtctaaaatattgtaaagataattctacagtcccatcgtgtgttctgtag
attatggcaatatttattttctttggtgatgtaaaagaag--aaaaaaaaaaaaaaaaaa
aaaaaaagagagaaaaagaaaaaagaaag--aaagaagagcaatgataaataaagagata
aagataaagagttag-ccgctgtaagtcccatcgcgtgttctgcagaggactgctcaaag
tgtaggggtact-----tgcaaagaaa-----ggatcgagcactcccatgtcgtag-tct
gaagagaggaacgttcaacagtgtaaaagtagacagtcattttcgatgaaaattttttta
tatgcttgcttgtaaatcataaagaagatataaatatacgctaacttgactaa-------
---agtattgacaattacaaattttataccttcacaggtagaaatcaagaacacagcacc
tgaaaacctca--accaacaccttacactactaatatataatttt--acattatagtacc
taagaaagaaaataagggaaaaaagtacacttcgttagaattcagatttggtcacaagtg
agc-gtatttgtctgtaaagatataataaaagtggatttaatgcctaatataagtaaagt
caaaaatctaattaagccgacccaaattaccactaga----------gcagtcagtaaaa
ggaaggtggttagcgaaagggaagttcaggttagtgcagtgtccgtaagaccaagagtgc
cgtccgctagttcaaatatggattcgagtactacctcatcgccgcctccgaccgccaata
tggctgtaaatcctgtggaattggtagcatcaatgcggattcccgatataatccgggtcc
tgccggcgtattctggggatcccttgacgttgaacgagtttatcaataatgtagaggagg
taattctgatgattagaggtacagatcagaccccttatggtcagatgctactaagagcta
ttaggcagaaaatcgaggggaaggctaatgaggcggtgatcgcatcgggagcgagtctaa
tttgggacgagattaaagaggccctaattagacactgt-gagacagaagggacgag-gag
actctaatgtcggagctatttcgtttgaagcaaagacagttgccactacagaggttgtac
gaagaagtcacgaagataaagttagcacttttcagactgattgaggcagaagagaacgaa
gcagtaacaattagagttaggc--agggtcgtatcgcaaacagtcctcacgacgttcgtt
ggggggctgcgggggaaacctgggtggtatagtcagagcctggaggccgcaagacctcga
agaagcttatgacatagccatcaa----aggaatttgtattggtctgaggggtcgacgta
cagtcaac-aaggcaaccaatgaggc-aaaacgatcgttttcgcccaaattacaatcagt
accaaaacaga-gatcgagatcagttccaga---acagggcctataaccagtaccagggt
agggaccgttatcaataccagaacagggacaataaccgctacaatcgtaatacgtacgaa
aacaataacgggaactccagatatccagcgattttgccaagcgatgatacgcctagtaca
tcaagcgctgcggc-aagaagaacgctaatgcgaacaggccaagtacaagcggacaaaga
ctgtttaacatcgagacagataccaagacaaacgagacggaagctgcacataacttcgaa
gaagacggaaattttcgggcaggagcctcgaaaaacaaactggattcttgagtaaatttc
agttggacgccaacttgccgtatatagttctatcatttcaaaaacaatattaacttaaaa
ttcctggtggatacgggagctcaaggctcttttatcacccccaaatttgtaccagataat
ttaaagatcgctttggaaagacccatttccattaatacagttttacaagaacacccaatt
tcacagatggcaatattacccattttcgagcaggttaatgatcaaagagaattcccgttt
ctaatttttgactttcatcaattgttcgacggattaata-gcgtgaatattctaactcag
ctgccagctgttatcgatatcgcacaattaacgttcacgttgcccaatacaattctgcct
ttgagggtagagccgaatcgttcttcgaaggtttatgaaattaaggaggaatctaaatcc
ttaatcaaggttccagttagtgtcaaggaggggccatttttatgtgaacacattcgtctc
ggtgacgattttttcatcactgggggaatttacagggcgcacaacaacaccgggctaatc
gaagttaacaatttttctatggaacaaaagaaattcgttctagattcgaggttagaggta
aaggaatttaatgaagacgagttcgcctgcattaatgtgatgaccaataatatcgagtac
aggaaggaaagatcattcttccatacttgacaccattcgggtggagcatctgaacgaaga
agaaaagcaacaactttatcgattatgcagaagatttacaaacctagtatttcaggaggg
ggataaactctcatttaccaatcaggtgaaacacagaaataaggacgacggatgaaagac
ccatattttgtagaccatttaggttcagtccgacggaatccgaggagatccacaatcaga
taagtaagctgttacagcaaaatatcattaaacacagtcattcaccgtggaaggcacttg
gtgtttcttgtttctaagaagatggacgcttcaaatacaaagaagtggagaatggtagtg
gattttaggaaagctgaacgaaaagacgattaaggataggtatcccatgcccaacattaa
cgatgtactcgacagaatcggtagggcagggaaatatttcacagcgttggatttggccag
cggataccaccagattgaaatggatcccaatgacacgcctaagacggctttcacggcttt
a-gggggcattatgagtttattcgtatgccatttggactcacaaatgctccagcaacatt
tcaaagagtgatggatagtgtgttagccgacctgaatggggtatgctgtttagtctacct
agatgatatcataattttctcaccatccttgcaagagcacatcacccatttggacgcagt
gtttcacagattaagtcaggctaatttaaagattcaaccagataaatcggaatttttaag
gaaggagattgagtatttggggcatattgtcacggaggatggaattaagccaaatccaaa
gaagattgcggcggtgaaggctttcccaattccgactaccaggaaggagatcaaatcctt
cttgggcctgctgggatactataggaaattcattcgggatttcgccaagatcaccaaacc
aatgacacagcagttaaagggcaaagcaccggtattagtatcggaggacttcaagaattc
gtttgaaacatgtaagaccctgctgtgtaacgaccctttgttaaaata-cctgacttc-a
gaaaccctttatattgacaacagatgccagcaacgtggcaataggggcagtactgtcaca
aggtacggtaggttcagacaggccagtgtcctttgcgagtagaacactaaatccgcggga
ggaaaattactccaccgtgg-aaaagaaatgctagcaatcatttgggccaccaaatattt
tcggccgtacttg-tttggtc-aaaatttaagatcattacggaccatagaccattgactt
ggttaatgaatttcaaggaaccaaattcaaaattggttcgatggaaact-cagttgatgg
agtatgattacgaggtagagtacaagaagggaccacagaatgtagtagctgatgcgctaa
gccgcgtagag--tgagacaaattgcattt-caattcaggttctcacgaggaaataatta
agacagccgagagaccattaaatgaattcaaatcacaatacacttttgagctgggaaagg
aggacaggactagaaactacattttattcaaaaacaaatttagacgttcaatagttaaag
ccaagttcgacttgtctataataaccgaaagtttg-aagaaattcttacaccaaaaagag
tgcacgctattttcgcgtccgaccaaatttttgacctaataaagatagcacacgctcagc
attttaaggaatacagactaatcagatgtaaatcacttctgatggatgtcactggt-gag
aagaacaagagcaggcgattaaagagtaccacataaagagcaatcatcggggaatcgagg
agaccttgaatcatctgaagaggaccctttatttttttccatacatggaaacaaaaaaga
tcacacagataattaataggtgcgatacgtgtcaaactctcaagtatgacagaagaccac
ctaaaccaggatttcaaaagaccgagactccggggggtgccgttgcagattgttcatatg
gatatttataccataaatggacgaaccatcctgacattgatcgacaagttttcaaagttt
gccagcgcttatacaattccagctaggagttgtataaatgtagtcaaatccctgaaacag
tatttttgtgtcgtggggataccaacaaagctggtattcgatca-ggaacggaattctc-
gggaagatctttacggatttctgtaaccagtataacatcgag--acatgtgacatcattc
cagcaatcctctagcaattctccggtggaaagactacattcttcactcacggaaatttac
tgaataatcttcgaaaacaggaaggcggaaaagctggattggcggccatgaagagatatt
atgtgaaacgcttattacatataacaacgccatacactctgccaccaaatttacgccgtt
cgagttattttc-gggagaacgcatgtgttcaataaggaggttacgttcgattccgaaca
cgactacttgcaaaaaattaaatgaatttcagaacacattgtatcctagagtcaaagatc
agttacggcagaaagatggaggctagagttgacaaattgaacaaagacaggacccagcca
atcacagtagttgcagaagatacagttttcagaaaagaaaatagaagaaataaactcaca
ccacgtttttcaaagcataaagtattaaaggatagcaggatcacattagtttcagcaaaa
aagcaaaaattacacaagtcaaagatccgagacaaaattattaagaaacaaattcctatt
gattttgcaggttcacggccgtcacagcccaggacttaaaagtccagaatttaggcaacg
aaacacccatactaaagattaatttgggacaggcaagagttgttcagtcccataaattcc
ttatccacaagattaatctccaggaactcatcgatggtacggtcaacttccagcgggcta
taaacaaactcgagaggaacatagattcgggttatgcaattgatagtttgtcgacaaagg
tgggacagttacaggctagagtggaaaaattgctgccgatgagtagacaaaagaggggat
tgattaatggcctggggaatgtgattaagatcgtaacagggaatttggatgactcagatg
ggcgcaggattgaagacagtttaaaaacaatatcggagaatcagaaagacctcacagtaa
acgtaaacaagcaggaggggattaataatgacattctgactagattcgacaatataacag
aacatatcaatagggaacaacagataattaataatttcttgaattcctatagggatagca
ccttcaaaacgcttaaagcagaacaccaccttttacatacaatgcaatatgcttctagaa
taaatatgaatttggatattttgttggaccatgtaaagaacatagaagatagcctattat
atgccaaactgaaaatcgttcccacttttttattgtatctgcggaggaaatagatatgat
ccgaaaggaattaaacgacccggagttacgggagctatcggatgaaaacatatttcaaat
gttagatttagatacctttatgatcggagttaagatacactttaggataagaatacctac
ctttaagcaacacctttataaattcacacacattattccactacccatcaatggatccaa
atttttgattgtacccaattatatggcctacctgaatgctaaggaggtctattatttttc
cgatgtatgtaacaagatccacaaatattatatctgcgaaaattcaatgtcgatcaaaga
tgatgtcaaagccgaatgcctcagtggcatacttacgttggaaacagctagatgtaagac
aaaagatataggcagtcaagaaataataacggaagtagaaccagcgcatattctaatttt
aaatacgcaaaacacagtaattgaatctaattgtaccacaacaatagccataaaggggtc
cgctctagtaacgttcgaaaactgcaaagtatggataaaccagattccttatgacaagga
aatatcatcatatgaggagaagttagacgctcatattccaattataaagaatataaattt
caccgagagtaccgaagacatcaacttacaaaagttaaatttaagatctatccacgcttc
aaactcaattatctattggaagaacttcacaacaacaaatctgggagcactatatatact
attatgtagttggagtagcggtgacaacaatcctcatctatacaaggaggagggtggagt
ttactacaataccaagagccaagtttcgtgacgacgactccttcgttgtggccgtcactt
caatccggga-gggaggagttaccggttctaaccggcacacagaccctccagcgaagcca
ccccggc---ctctggaattggtacaaagtaaccaatgtataaacaatggcttaaattag
gccacccaacgaccgtccaacccgaacggccgttgtcaaccgcggggaaatgtttacacg
acagttcgacaggaaacccccactcctccgaactggggaacaggagcacgacatcagcaa
gaatgatccacgcaagaatagaccacacagcacttcacattttcgggagcccgactcacc
cacttaggagtctgcgacgcagcattttagcgattaaacgcttacacatgtagtattaag
acactatgtacttcctatatactttgctcagcggaggtctcattgtgaccactgctgcaa
ataaagatcagattgattttgtcactcaaagtagcaacacgcctttcctaaaagacccta
aaacttgggaatccagactaagcagtccagactcacagacccccaccaaccacattc---
----------------------
>_R_shot_25August2021_2R:13868318_BAM_partial_L170
------------------------------------------------------------
------------------------------------------------------------
----------ggttctaaccggcacacagaccctccagcgaagccaccccggcttactct
-ggaattggtacaaagtaaccaatgtataaacaatggcttaaattaggccacccaacgac
cgtccagcgaacggccgttgtcaaccgcggggaaatgtttacacgacagttcgacaggaa
acccccactcctccgaactggggaataggagcacgacatcagcaagaatgatccacgcaa
-gaatagaccacacagcacttcacattttcgggagcccgactcacccacttaggagtctg
cgacgcagcatttagctattaaacacttacacatgtagtattaagacac-tatgtacttc
ctatatactttgctcagcggaagtctcattgtgaccgctgctgcaaataaagatcagatt
gattttgtcactcaaagaagtaacacgcctttcctaaaagacctaaaacttgggaatcca
gactaagcagtccagactcacagacccccaccaaccacattcaggacatcctgaatcata
actggcgcagccgacgactac-gaaccgggatggatcgcttcataataatgtttttgtaa
gcatacacatacacgaattgagggctatctgtgagtagtaaaatttt--gctttaaaaag
tttcggagtaaagtaacacaagtagaa--gagaaataataagttacgacatgggaagcaa
aaggaaagaaaaagtgcaagtgaaagatcgttgtggtgattgtgataaaagtgattagtg
gtctgcgaaagaaaaagaaattatttggcgacaatatgatcaaaaagaaaaaaaaaaaaa
aaaaaaaaaaaaaaaaaaagaagaaagaaagaaagagaaataataagaaataaataacga
aataaagataaattactaaggttgtgaagaatacgaaagaagttggccaaatgatttttt
ttttttttnnatagctggttacttaacttgagtcagaagatatttttgtttctttcgttt
taattgtgctgttcagacatattaattggtagtgctctgccgtcccatcgcggttctgct
gagtgcggccaatttatttnttaatgtgtcacaaagaaagctaaagaaaatgagataggt
caggattagcctctgcagtcccatcgtgtgttctgcagagcgctgtaagaaggtacggat
agtatgaagtaataaaaaaaaaaaaaaaaaaaaaaaaaaaaaaaaaagaaaagaaagaaa
aagaataaataaaagaaaagttaaaaatattgctgaaacatgtctgcagtcccatcgcgt
gttcggcagaatgtgcaatatctttactttgaagg---tcaatgttgaat-aaaaaaaaa
aaaaagaaggaaaaagaaaggaataaataaagaagaaagttaaagatattgctaaaacat
atctgtagtcccatcgcgtgttcggcagaatgtgcaatattttttctttgaaagtctatg
ttgtataaaaagaaaaagaaaagaaaaaagaaaa-----agaaaagaagaaaaatatata
gaaagaacaagtctaaaatattgtaaagataattctacagtcccatcgtgtgttctgtag
attatggcaatat---tttcttttggtgatgtaaaagaag------------aaaaaaaa
aaaaaaagagagaaaaagaaaaaagaaagaaaaagaagagcaatgataaataaagagata
aagataaagagttag-cctctgtaagtcccatcgcgtgttctgcagaggactgctcaaag
tgtaggggtact-----tgcaaagaaa-----ggatcgagcactcccatgtcgtagttct
gaagagaggaacgttcaaaagtgtaaaagtagacagtcattttcgatgaaaat-ttttta
tatgcttgcttgtaaatcataaagaagatataaatatacgctaacttgactaa-------
---agtattgacaattacaaattttataccttcacaggtagaaatcaagaacacagcacc
tgaaaacctca--accaacaccttacactactaatatataattttacacattatagtacc
taagaaagaaaataagggaaaaaagtacacttcgttagaattcagatttggtcacaagtg
agc-gtatttgtctgtaaagatataataaaagtggatttaatgcctaatataagtaaagt
caaaaatctaattaagccgacccaaattaccactaga----------gcagtcagtaaaa
ggaaggtggttagcgaaagggaagttcaggttagtgcagtgtccgtaagaccaagagtgc
cgtccgctagttcaaatatggattcgagtactacctcatcgccgcctccgaccgccaata
tggctgtaaatcctgtggaattggtagcatcaatgcggattcccgatataatccggttcc
tgccggcgtattctggggatcccttgacgttgaacgagtttatcaataatgtagaggagg
taattctgatgattagaggtacagatcagaccccttatggtcagatgctactaagagcta
ttaggcagaaaatcgaggggaaggctaatgaggcggtgatcgcatcgggagcgagtctaa
tttgggacgagattaaagaggccctaattagacactgtagggacagaagggacgag-gag
actctaatgtcggagctatttcgtttgaagcaaagacagttgccactacagaggttgtac
gaagaagtcacgaagataaagttagcacttttcagactgattgaggcagaagagaacgaa
gcagtaacaattagagttaggcagagggtcgtatcgcaaacagtcctcacgacgttcgtt
ggggggctgc-ggggaaacctgggtggtatagtcagagcctggaggccgcaagacctcga
agaagcttatgacatagccatcaaagagaggaatttgtattggtctgaggggtcgacgta
cagtcaacaaaggcaaccaatgaggc-aaaacgatcgttttcgcccaaattacaatcagt
accaaaacaga-gatcgagatcagttccaga---acagggcctataaccagtaccaggg-
------------------------------------------------------------
------------------------------------------------------------
------------------------------------------------------------
------------------------------------------------------------
------------------------------------------------------------
------------------------------------------------------------
------------------------------------------------------------
------------------------------------------------------------
------------------------------------------------------------
------------------------------------------------------------
------------------------------------------------------------
------------------------------------------------------------
------------------------------------------------------------
------------------------------------------------------------
------------------------------------------------------------
------------------------------------------------------------
------------------------------------------------------------
------------------------------------------------------------
------------------------------------------------------------
------------------------------------------------------------
------------------------------------------------------------
------------------------------------------------------------
------------------------------------------------------------
------------------------------------------------------------
------------------------------------------------------------
------------------------------------------------------------
------------------------------------------------------------
------------------------------------------------------------
------------------------------------------------------------
------------------------------------------------------------
------------------------------------------------------------
------------------------------------------------------------
------------------------------------------------------------
------------------------------------------------------------
------------------------------------------------------------
------------------------------------------------------------
------------------------------------------------------------
------------------------------------------------------------
------------------------------------------------------------
------------------------------------------------------------
------------------------------------------------------------
------------------------------------------------------------
------------------------------------------------------------
------------------------------------------------------------
------------------------------------------------------------
------------------------------------------------------------
------------------------------------------------------------
------------------------------------------------------------
------------------------------------------------------------
------------------------------------------------------------
------------------------------------------------------------
------------------------------------------------------------
------------------------------------------------------------
------------------------------------------------------------
------------------------------------------------------------
------------------------------------------------------------
------------------------------------------------------------
------------------------------------------------------------
------------------------------------------------------------
------------------------------------------------------------
------------------------------------------------------------
------------------------------------------------------------
------------------------------------------------------------
------------------------------------------------------------
------------------------------------------------------------
------------------------------------------------------------
------------------------------------------------------------
------------------------------------------------------------
-----------------------------------------aatttggatgactcagatg
ggcgcaggattgaagacagtttaaaaacaatatcggagaatcagaaagacctcacagtaa
acgtaaacaagcaggaggggattaataatgacattctgactagattcgacaatataacag
aacatatcaatagggaacaacagataattaataatttcctgaattcctatagggatagca
ccttcaaaacgcttaaagcagaacaccaccttttacatacaatgcaatatgcttctagaa
taaatatgaatttggatattttgttggaccatgtaaagaatatagaagatagcctattat
atgccaaactgaaaatcgttcccac--ttttattgtatctgcggaggaaatagatatgat
ccgaaaggaattaaacgacccggagttacgggagctatcggatgaaaacatatttcaaat
gttagatttagatacctttatgatcggagttaagatacactttaggataagaatacctac
ctttaagcaacacctttataaattcacacacattattccactacccatcaatggatccaa
atttttgattgtacccaattatatggcctacctgaatgctaaggaggtctattatttttc
cgatgtatgtaacaagatccacaaatattatatctgcgaaaattcaatgtcgatcaaaga
tgatgtcaaagccgaatgcctcagtggcatacttacgttggaaacagctagatgtaagac
aaaagatataggcagtcaagaaataataacggaagtagaaccagcgcatattctaatttt
aaatacgcaaaacacagtaattgaatctaattgtaccacaacaatagccataaaggggtc
cgctctagtaacgctcgaaaactgcaaagtatggataaaccagattccttatgacaagga
aatatcatcatatgaggagaagttagacgctcatattccaattataaaaaatataaattt
caccgagagtaccgaagacatcaacttacaaaagttaaatttaagatctatccacgcttc
aaactcaattatctattggaagaacttcacaacaacaaatctgggagcactatatatact
atta-gtagttggagtagcggtgacaacaatcctcatctatacaaggaggagggtggagt
ttactacaatacc-agagccaagtttcgtgacgacgactccttcgttgtggccgtcactt
caatccgggaggggaggagttaccggttctaaccggcacacagaccctccagcgaagcca
ccccggcttactctggaattggtacaaagtaaccaatgtataaacaatggcttaaattag
gccacccaacgaccgtccag--cgaacggccgttgtcaaccgcggggaaatgtttacacg
acagttcgacaggaaacccccactcctccgaactggggaataggagcacgacatcagcaa
gaatgatccacgcaagaatagaccacacagcacttcacattttcgggagcccgactcacc
cacttaggagtctgcgacgcagca-tttagctattaaacacttacacatgtagtattaag
acactatgtacttcctatatactttgctcagcggaagtctcattgtgaccgctgctgcaa
ataaagatcagattgattttgtcactcaaagaagtaacacgcctttcctaaaaga-ccta
aaacttgggaatccagactaagcagtccagactcacagacccccaccaaccacattcagg
acatcctgaatcataactcgag
>_R_CG18304_2R:6937234_05June2021_BAM_partial_L266
------------------------------------------------------------
----------------------------------------------aaaaatggcaacgc
gctagttaccggttctaaccggcacacagaccctccagcgaagccaccccggcttactct
-ggaattggtacaaagtaaccaatgtataaacaatggcttaaattaggccacccaacgac
cgtccagcgaacggccgttgtcaaccgcggggaaatgtttacacgacagttcgacaggaa
acccccactcctccgaactggggaataggagcacgacatcagcaagaatgatccacgcaa
-gaatagaccacacagcacttcacattttcgggagcccgactcacccacttaggagtctg
cgacgcagcatttagctattaaacacttacacatgtagtattaagacac-tatgtacttc
ctatatactttgctcagcggaagtctcattgtgaccgctgctgcaaataaagatcagatt
gattttgtcactcaaagaagtaacacgcctttcctaaaagacctaaaacttgggaatcca
gactaagcagtccagactcacagacccccaccaaccacattcaggacatcctgaatcata
actggcgcagccgacgactac-gaaccgggatggatcgcttcataataatgtttttgtaa
gcatacacwtammckwaktkmgkrmwmwmyktrakyagkawwawkty--ryyywaawamk
wytsrsaskrwwgtmacwyawkkaraannsagaaatamwrartyasrayawsksaakcwa
aagkwmwgaaaaagtgcaagtgaaagatcgttgtggtgattgtgataaaagtgattagtg
gtctgcgaaagaaaaagaaattatttggcgacaatatgatcaaaaagaaaaaaaaaaaaa
aaaa------aaaaaaaaagaagaaagaaagaaagagaaataataagaaataaataacga
aataaagataaattactaaggttgtgaagaatacgaaagaagttggccaaatgat---tt
ttttttttttatagctggttacttaacttgagtcagaagatatttttgtttctttcgttt
taatcgtgctgttcagacatattaattggtagtgctctgccgtcccatcgcggttctgct
gagtgcggccaatttattt-ttaatgtgtcacaaagaaaactaaagaaaatgagataggt
caggattagcctctgcagtcccatcgtgtgttctgcagagcgctgtaagaaggtacggat
agtatgaagtaataaaaaaaaaaaaaaaaaaaaaa-aaaaaaaaaaagaaaagaaagaaa
aagaataaataaaagaaaagttaa------------------------------------
------------------------------------------------------------
------------------------------------------------------------
------------------------------------------------------------
------------------------------------------------------------
------------------------------------------------------------
------------------------------------------------------------
------------------------------------------------------------
------------------------------------------------------------
------------------------------------------------------------
------------------------------------------------------------
------------------------------------------------------------
------------------------------------------------------------
------------------------------------------------------------
------------------------------------------------------------
------------------------------------------------------------
------------------------------------------------------------
------------------------------------------------------------
------------------------------------------------------------
------------------------------------------------------------
------------------------------------------------------------
------------------------------------------------------------
------------------------------------------------------------
------------------------------------------------------------
------------------------------------------------------------
------------------------------------------------------------
------------------------------------------------------------
------------------------------------------------------------
------------------------------------------------------------
------------------------------------------------------------
------------------------------------------------------------
------------------------------------------------------------
------------------------------------------------------------
------------------------------------------------------------
------------------------------------------------------------
------------------------------------------------------------
------------------------------------------------------------
------------------------------------------------------------
------------------------------------------------------------
------------------------------------------------------------
------------------------------------------------------------
------------------------------------------------------------
------------------------------------------------------------
------------------------------------------------------------
------------------------------------------------------------
------------------------------------------------------------
------------------------------------------------------------
------------------------------------------------------------
------------------------------------------------------------
------------------------------------------------------------
------------------------------------------------------------
------------------------------------------------------------
------------------------------------------------------------
------------------------------------------------------------
------------------------------------------------------------
------------------------------------------------------------
------------------------------------------------------------
------------------------------------------------------------
------------------------------------------------------------
------------------------------------------------------------
------------------------------------------------------------
------------------------------------------------------------
------------------------------------------------------------
------------------------------------------------------------
------------------------------------------------------------
------------------------------------------------------------
------------------------------------------------------------
------------------------------------------------------------
------------------------------------------------------------
------------------------------------------------------------
------------------------------------------------------------
------------------------------------------------------------
------------------------------------------------------------
------------------------------------------------------------
------------------------------------------------------------
------------------------------------------------------------
------------------------------------------------------------
------------------------------------------------------------
------------------------------------------------------------
------------------------------------------------------------
------------------------------------------------------------
------------------------------------------------------------
------------------------------------------------------------
------------------------------------------------------------
------------------------------------------------------------
------------------------------------------------------------
------------------------------------------------------------
------------------------------------------------------------
------------------------------------------------------------
------------------------------------------------------------
------------------------------------------------------------
------------------------------------------------------------
------------------------------------------------------------
------------------------------------------------------------
------------------------------------------------------------
------------------------------------------------------------
------------------------------------------------------------
------------------------------------------------------------
------------------------------------------------------------
------------------------------------------------------------
------------------------------------------------------------
------------------------------------------------------------
------------------------------------------------------------
------------------------------------------------------------
------------------------------------------------------------
------------------------------------------------------------
------------------------------------------------------------
------------------------------------------------------------
------------------------------------------------------------
------------------------------------------------------------
------------------------------------------------------------
------------------------------------------------------------
------------------------------------------------------------
------------------------------------------------------------
------------------------------------------------------------
------------------------------------------------------------
------------------------------------------------------------
------------------------------------------------------------
------------------------------------------------------------
------------------------------------------------------------
------------------------------------------------------------
------------------------------------------------------------
------------------------------------------------------------
------------------------------------------------------------
------------------------------------------------------------
------------------------------------------------------------
------------------------------------------------------------
------------------------------------------------------------
------------------------------------------------------------
----------------------
>kr-h1_2L:6083592_22September2018_BAM_partial_L224
------------------------------------------------------------
------------------------------------------------------------
----gttaccggttctaaccggcacacagaccctccagcgaagccaccccggcttactct
gggaattggtacaaagtaaccaatgtataaacaat-gcttaaattaggccacccaacgac
cgtccagcgaacggccgttgtcaaccgcggggaaatgtttacacgacagttcgacaggaa
accccactcctcccgaactggggaatagaagcacgacatcagcaagaatgatccacgcaa
ggaatagaccacacagcacttcacattttcgggagcccgactcacccacttaggagtctg
cgacgcagcatttagctattaaacacttacacatgtagtattaagacacttatgtacttc
ctatatactttgctcagcggaagtctcattgtgaccgctgctgcaaataaagatcagatt
gattttgtcactcaaagaagtaacacgcctttcctaaaagacctaaaactt-ggaatcca
gactaggcagtccagactcacagacccccaccaaccacattcaggacatcctgaatcata
actggcgcagccgacgactac-gaaccgggatggatcgcttcataataatgtttttgtaa
gcatacacatacacgaattgagggctatctgtgagtagtaaaatttt--gctctaaaaag
tttcggagtaaagtaacacaagtagaa--gagaaataataagttacgacatgggaagcaa
aaggaaagaaaaggtgcaagtgaaagatcgttgtggtgattgtgataaaagtgattagtg
gtctgcgaaagaaaaagaaattatttggcgacaatatgatcaaaaagaaaaaaaaaaaaa
aaaa--aaaaaaaaaaaaagaagaaagaaagaa--agaaataataagaaataaataacga
aataaagataaa-tactaagatcgtgaagaatacgaaagaagtt-gccaaatgat-tttt
ttttttttttaaagctggttacttaacttgagtcagaagatatttttgtttctttcgttt
t-attgtgctgttcagacatattaattggtagtgctctgccgtcccatcgcggttctgct
gagtgcggccaatttattt-ttaatgtgtcacaaagaaaactaaagaaaatgagataggt
caggattagcctctgcagtcccatcgtgtgttctgcagagcgctgtaagaaggtacggat
agtatgaagtaataaaaaaaaaaaaaaaaaaaaaaaaaaaaaaaaaaaaagaaaagagaa
aagaataaataaaagaaaagttaaaaatattgctgaaacatgtctgcagtcccatcgcgt
gttcggcagaatgtgcaatatttttactttgaagg---tcaatgttgaat--aaaaaaaa
aaaaagaaggaaaaagaaaggaataaataaagaagaaagttaaagatattgctaaaacat
atctgtagtcccatcgsgwrkycgrmarwawgtkyawtwyykkykmkytgamaswmkmwg
wkgtakraannnnnaaraawwarkraawkarwaa---agmwraawgwasawrwatrtata
gmmmgaa-waskmyawaayakystarrkmwawwtykwywrwmsyrkcgtgtgwwykkkmg
mwkakrkmamway---wwyswttkkkwgwtgywmarsara--waawaaamamamaraaam
amamanasasrsamawmgrammamrmamkmgwraswagarcawwkwyamrkaaakmgrka
aagawaaasartwrsmmmwsyrwwagymmcatcrskkswwswgmrsagsacwrytcwaar
yktrrrrrtamtnnnnntryaawrwmannnnnsgawsgwkswckmcsakkksstmg-ycy
gaagagagmmrmgtkmaacmgwgy-rmrswmsmsartsmykwwmrwyrarwatwyktykm
taygmtygcttgywmaycrymwwkmagwkmtamwyakmyrcyawcwwsamtaannnnnnn
nnnagyaytgmyaawyrsaaawywkawacsttcmymkkywramrkymwsamyrmrkywys
traawwsstcannrscwaswsckwamaskaswrayakakarwkwwmcasakwaywgtmsc
wrmgawwgmrawtamggkwamrmrgyrcastkmrwwagwrwwmarrtttrgkcrsaarws
asyngymtytgkyygwwwwgmkwkwwtrramgygsrwktwayssstwmtawmmgkmamry
mrammmtcyarykaagccrmcccrrmttacnnnnnmaytrgwnnnnngyarycartrwaw
rramrrtggytwrmrwwaggsmasyymasgwymgtscagtgtccgtaagaccaagagtgc
cgtccgctagttcaaatatggattcgagtactacctcatcgccgcctccgaccgccaata
tggctgtaaatcctgtggaattggtagcatcaatgcggattcccgatataatccggttcc
tgccggcgtattctggggatcccttgacgttgaacgagtttatcaataatgtagaggagg
taattctgatgattagaggtacagatcagaccncttatggtcagatgctactaagagcta
ttaggcagaaaatcgaggggaaggctaatgaggcggtgatcgcatcgggagcgagtctaa
tttgggacgagattaaagaggccctaattagacactgtagggacagaagggacgagngag
actctaatgtcggagctatttcgtttgaagcaaagacagttgccactacagaggttgtac
gaagaagtcacgaagataaagttagcacttttcagactgattgaggcagaagagaacgaa
gcagtaacaattagagttaggcagagggtcgtatcgcaaacagtcctcacgacgttcgtt
ggggggctgc-ggggaaacctgggtggtatagtcagagcctggaggccgcaagacctcga
agaagcttatgacatagccatcaaagagaggaatttgtattggtctgaggggtcgacgta
cagtcaacaaaggcaaccaatgaggcnaaaacgatcgttttcgcccaaattacaatcagt
accaaaacagangatcgagatcagttccagannnaswgggccwataaccagtaccagggt
agggaccgttatcaatatcagaacagggacaataaccgctacaatcgtaatacgtacgaa
aacaataacgggaactccagatatccagcgattttgccaagcgatgatacgcctagtaca
tcaagcgctgcggcaaagaagaacgctaatgcgaacaggccaagtacaagcggacaaaga
ctgtttaacatcgagacagataccaagacaaacgagacggaagctgcacataacttcgaa
gaagacggaaattttcgggcaggagcctcgaaaaacaaactggattcttgagtaaatttc
agttggacgccaacttgccgtatatagttctatcatttc-aaaacaatattaacttaaaa
ttcctggtggatacgggagctcaaggctcttttatcacccccaaatttgtaccagataat
ttaaagatcgctttggaaagacccatttccattaatacagttttacaagaacacccaatt
tcacagatggcaatattacccattttcgagcaggttaatgatcaaagagaattcccgttt
ctaatttttgactttcatcaatttttcgacggattaataggcatgaatattctaactcag
ctgccagctgttatcgatatcgcacaattaacgttcacgttgcccaatacaattctgcct
ttgagggtagagccgaatcgttcttcggaggtttatgaaattaaggaggaatctaaatcc
ttaatcaaggttccagttagtgtcaaggaggggccatttttatgtgaacacattcgtctc
ggtgacgattttttcatcactgggggaatttacagggcgcacaacaacaccgggctaatc
gaagttaacaatttttctatggaacaaaagaaattcgttctagattcgaggttagaggta
aaggaatttaatgaagacgagttcgcctgcattaatgtgatgaccaataatatcgagtac
aggaagg-aagatcattcttccatacttgacaccattcgggtggagcatctgaacgaaga
agaaaagcaacaactttatcgattatgcagaagatttacaaacctagtatttcgggaggg
ggataaactatcatttaccaatcaggtgaaacac-gaaataaggacgacggatgaaagac
ccatattttgtagaccatttaggttcagtccgacggaatccgaggagatccacaatcaga
taagtaagctgttacagcaaaatatcattaaacacagtcattcaccgtggagcgc-ccca
gtgtttcttgtttctaagaagatggacgcttcaaatacaaagaagtggagaatggtagtg
gattttagg-aagctgaacgaaaagacgattaaggataggtatcccatgcccaacattaa
cgatgtactcgacagaatcggtagggc---gaaatatttcacagcgttggatttggccag
cggataccaccagattgaaatggatcccaatgacacgcctaagacggctttcacggcttt
aggggggcattatgagtttattcgtatgccatttggactcacaaatgctccagcaacatt
tcaaagagtgatggatagtgtgttagccgacctgaatggggtatgctgtttagtctacct
agatgatatcataattttttcaccatccttgcaagagcacatcacccatttggacgcagt
gtttcacagattaagtcaggctaatttaaagattcaaccagataaatcggaatttttaag
gaaggagattgagtatttggggcatattgtcacggaggatggaattaagccaaatcccaa
gaagattgcggcggtgaaggctttcccaattccgactaccaggaaggagatcaaatcctt
cttgggcctgctgggatactataggaaattcattcgggattttgccaagatcaccaaacc
aatgacacagcagttaaagggcaaagcaccggtattagtatcggaggacttcaagaattc
gtttgaaacatgtaagaccctgctgtgtaacgaccctttgttaaaataccctgacttcaa
gaaaccctttatattgacaacagatgccagcaacgtggcaataggggcggtactgtcaca
aggtacggtaggttcagacaggccagtgtcctttgcgagtagaacactaaatccgcggga
ggaaaattactccaccgtggaaaaagaaatgctagcaatcatttgggccaccaaatattt
tcggccgtacttgttttggtcaaaaatttaagatcattacggaccatagaccattgactt
ggttaatgaatttcaaggaaccaaattcaaaattggttcgatggaaactccagttgatgg
agtatgattacgaggtagagtacaagaagggaccacagaatgtagtagctgatgcgctaa
gccgcgtaagaattgagacaaattgcatttccaattcaggttctcacgaggaaataatta
agacagccgagagaccattaaatgaattcaaatcacaatacacttttgagctgggaaagg
aggacaggactagaaactacattttattcaaaaacaaatttagacgttcaatagttaaag
ccaagttcgacttgtctataataaccgaaagtttgaaagaaattcttacaccaaaaagag
tgcacgctattttcgcgtccgaccaaatttttgacctaataaagaaagcacacgctcagc
attttaaggaatacagactaatcagatgtaaatcacttctgatggatgtcactggtaggg
aagaacaagagcaggcgattaaagagtaccacataaagagcaatcatcggggaatcgagg
agaccttgaatcatctgaagaggacccttta---ttttccatacatgaa---acaaaaga
tcacacagataattaataggtgcgatacgtgtcaaactctcaagtatgacagaagaccac
ctaaaccagagtttcaaaagaccgagactcc-gggggtgccgttgcagattgttcatatg
gatatttataccataaatggacgaaccatcctgacattgatcgacaagttttcaaagttt
gccagcgcttatacaattccagctaggagttgtataaatgtggtcaaatccctgaaacag
tatttttgtgtcgtggggataccaacaaagctggtattcgatcagggaacggaattctcg
gggaagatctttacggatttctgtaaccagtataacatcgagacacatgtgacatcattc
cagcaatcctctagcaattctccggtggaaagactacattcttcactcacggaaatttac
agaataatcttcgaaaacaggaaggcggaaaagctggatt-gtgaccatgaagagatatt
atgtgaaacgcttattacatataacaacgccatatactctgccaccaaatttacgccgtt
cgagttattttcggggagaacgcatgtgttcaataaggaggttacgttcgattcggaaca
cgactacttgc-aaaaattaaatgaatttcagaacacattgtatcctagagtcaaagatc
agttacggcag-aagatggaggctagagttgacaaattgaacaaagacaggacccagcca
atcacagtagttgcagaagatacagttttca-----------------------------
------------------------------------------------------------
------------------------------------------------------------
------------------------------------------------------------
------------------------------------------------------------
------------------------------------------------------------
------------------------------------------------------------
------------------------------------------------------------
------------------------------------------------------------
------------------------------------------------------------
------------------------------------------------------------
------------------------------------------------------------
------------------------------------------------------------
--------------------------------gtaaagaatatagaagatagcctattat
atgccaaactgaaaatcgttcccac--ttttattgtatctgcggaggaaatagatatgat
ccgaaaggaattaaacgacccggagttacgggagctatcggatgaaaacatatttcaaat
gttagatttagatacctttatgatcggagttaagatacactttaggataagaatacctac
ctttaagcaacacctttataaattcacacacattattccactacccatcaatggatccaa
atttttgattgtacccaattatatggcctacctgaatgctaaggaggtctattatttttc
cgatgtatgtaacaagatccacaaatattatatctgcgaaaattcaatgtcgatcaaaga
tgatgtcaaagccgaatgcctcagtggcatacttacgttggaaacagctagatgtaagac
aaaagatataggcagtcaagaaataataacggaagtagaaccagcgcatattctaatttt
aaatacgcaaaacacagtaattgaatctaattgtaccacaacaatagccataaaggggtc
cgctctagtaacgttcgaaaactgcaaagtatggataaaccagattccttatgacaagga
aatatcatcatatgaggagaagttagacgctcatattccaattataaagaatataaattt
caccgagagtaccgaagacatcaacttacaaaagttaaatttaagatctatccacgcttc
aaactcaattatctattggaagaacttcacaacaacaaatctgggagcactatatatact
atta-gtagttggagtagcggtgacaacaatcctcatctatacaaggaggagggtggagt
ttactacaatacc-agagccaagtttcgtgacgacgactccttcgttgtggccgtcactt
caatccgggaggggaggagttaccggttctaaccggcacacagaccctccagcgaagcca
ccccggcttactctggaattggtacaaagtaaccaatgtataaacaatggcttaaattag
gccacccaacgaccgtccag--cgaacggccgttgtcaaccgcggggaaatgtttacacg
acagttcgacaggaaacccccactcctccgaactggggaatagaagcacgacatcagcaa
gaatgatccacgcaagaatagaccacacagcacttcacattttcgggagcccgactcacc
cacttaggagtctgcgacgcagca-tttagctattaaacacttacacatgtagtattaag
acactatgtacttcctatatactttgctcagcggaagtctcattgtgaccgctgctgcaa
ataaagatcagattgattttgtcactcaaagaagtaacacgcctttcctaaaaga-ccta
aaacttgggaatccagactaggcagtccagactcacagacccccaccaaccacattcagg
acatcct---------------
>shot_24Septebmer2018_2R:13868681_BAM_partial_L30
cagtttgttttcagtatggtgtgttttacaacatttttgtttttttgttgtttagtattt
ggtgtgggcacaggcgggtgcatgtcgggcgtggtcgtgggcgtggcgagcgggcagcgc
aagagttaccggttctaaccggcacacagaccctccagcgaagccaccccggcttactct
-ggaattggtacaaagtaaccaatgtataaacaatggcttaaattaggccacccaacgac
cgtccagcgaacggccgttgtcaaccgcggggaaatgtttacacgacagttcgacaggaa
acccccactcctccgaactggggaataggagcacgacatcagcaagaatgatccacgcaa
-gaatagaccacacagcacttcacattttcgggagcccgactcacccacttaggagtctg
cgacgcagcatttagctattaaacacttacacatgtagtattaagacac-tatgtacttc
ctatatactttgctcagcggaagtctcattgtgaccgctgctgcaaataaagatcagatt
gattttgtcactcaaagaagtaacacgcctttcctaaaagacctaaaacttgggaatcca
gactaagcagtccagactcacagacccccaccaaccacattcaggacatcctgaatcata
actnnrgcgnnsagym--------------------------------------------
------------------------------------------------------------
------------------------------------------------------------
------------------------------------------------------------
------------------------------------------------------------
------------------------------------------------------------
------------------------------------------------------------
------------------------------------------------------------
------------------------------------------------------------
------------------------------------------------------------
------------------------------------------------------------
------------------------------------------------------------
------------------------------------------------------------
------------------------------------------------------------
------------------------------------------------------------
------------------------------------------------------------
------------------------------------------------------------
------------------------------------------------------------
------------------------------------------------------------
------------------------------------------------------------
------------------------------------------------------------
------------------------------------------------------------
------------------------------------------------------------
------------------------------------------------------------
------------------------------------------------------------
------------------------------------------------------------
------------------------------------------------------------
------------------------------------------------------------
------------------------------------------------------------
------------------------------------------------------------
------------------------------------------------------------
------------------------------------------------------------
------------------------------------------------------------
------------------------------------------------------------
------------------------------------------------------------
------------------------------------------------------------
------------------------------------------------------------
------------------------------------------------------------
------------------------------------------------------------
------------------------------------------------------------
------------------------------------------------------------
------------------------------------------------------------
------------------------------------------------------------
------------------------------------------------------------
------------------------------------------------------------
------------------------------------------------------------
------------------------------------------------------------
------------------------------------------------------------
------------------------------------------------------------
------------------------------------------------------------
------------------------------------------------------------
------------------------------------------------------------
------------------------------------------------------------
------------------------------------------------------------
------------------------------------------------------------
------------------------------------------------------------
------------------------------------------------------------
------------------------------------------------------------
------------------------------------------------------------
------------------------------------------------------------
------------------------------------------------------------
------------------------------------------------------------
------------------------------------------------------------
------------------------------------------------------------
------------------------------------------------------------
------------------------------------------------------------
------------------------------------------------------------
------------------------------------------------------------
------------------------------------------------------------
------------------------------------------------------------
------------------------------------------------------------
------------------------------------------------------------
------------------------------------------------------------
------------------------------------------------------------
------------------------------------------------------------
------------------------------------------------------------
------------------------------------------------------------
------------------------------------------------------------
------------------------------------------------------------
------------------------------------------------------------
------------------------------------------------------------
------------------------------------------------------------
------------------------------------------------------------
------------------------------------------------------------
------------------------------------------------------------
------------------------------------------------------------
------------------------------------------------------------
------------------------------------------------------------
------------------------------------------------------------
------------------------------------------------------------
------------------------------------------------------------
------------------------------------------------------------
------------------------------------------------------------
------------------------------------------------------------
------------------------------------------------------------
------------------------------------------------------------
------------------------------------------------------------
------------------------------------------------------------
------------------------------------------------------------
------------------------------------------------------------
------------------------------------------------------------
------------------------------------------------------------
------------------------------------------------------------
------------------------------------------------------------
------------------------------------------------------------
------------------------------------------------------------
------------------------------------------------------------
------------------------------------------------------------
------------------------------------------------------------
------------------------------------------------------------
------------------------------------------------------------
------------------------------------------------------------
------------------------------------------------------------
------------------------------------------------------------
------------------------------------------------------------
------------------------------------------------------------
------------------------------------------------------------
------------------------------------------------------------
------------------------------------------------------------
------------------------------------------------------------
------------------------------------------------------------
------------------------------------------------------------
------------------------------------------------------------
------------------------------------------------------------
------------------------------------------------------------
------------------------------------------------------------
------------------------------------------------------------
------------------------------------------------------------
------------------------------------------------------------
------------------------------------------------------------
------------------------------------------------------------
------------------------------------------------------------
------------------------------------------------------------
------------------------------------------------------------
------------------------------------------------------------
------------------------------------------------------------
------------------------------------------------------------
------------------------------------------------------------
------------------------------------------------------------
------------------------------------------------------------
------------------------------------------------------------
----------------------
