# Supplementary material for: Transposable elements contribute substantially to naturally occurring genetic lethality in Drosophila melanogaster
Source: PLoS Biol. 2026 Mar 10;24(3):e3003467. doi: 10.1371/journal.pbio.3003467 (PMC12974806; doi:10.1371/journal.pbio.3003467)
Supplement: S1 Data — (XLSX) [file pbio.3003467.s009.xlsx]

## Sheet: LethalLineIDs
Short Name	Long Name	Wild_Fly_Date_Collected
L1	18E31-3(2)	2018-05-31
L2	18E03-1(1)	2018-05-03
L3	18F01B-2(1)	2018-06-01
L4	18F01B-3(1)	2018-06-01
L5	18E28-2(1)	2018-05-28
L6	18E28-4(1)	2018-05-28
L7	18F15B-3(3)	2018-06-15
L8	18F10C-5(1)	2018-06-10
L9	18F16B-5(1)	2018-06-16
L10	18F08A-1(1)	2018-06-08
L11	18G27D-7(1)	2018-07-27
L12	18I06C-M1(1)	2018-09-06
L13	18G17C-1(1)	2018-07-17
L14	18G23A-4(1)	2018-07-23
L15	18F11A-5(2)	2018-06-11
L16	18F25C-3(1)	2018-06-25
L17	18G22B-1(1)	2018-07-22
L18	18F16A-1(1)	2018-06-16
L19	18G27C-2(1)	2018-07-27
L20	18F16B-2(3)	2018-06-16
L21	18F21A-3(1)	2018-06-21
L22	18I09C-M3(1)	2018-09-09
L23	18F20A-1(2)	2018-06-20
L24	18I09C-M2(1)	2018-09-09
L25	18I07A-M2	2018-09-07
L26	18G28B-2(1)	2018-07-28
L27	18G22B-1(2)	2018-07-22
L28	18F23C-1(2)	2018-06-23
L29	18G27B-2(2)	2018-07-27
L30	18I24B-M3	2018-09-24
L31	18F09A-2(1)	2018-06-09
L32	18H29A-M2(2)	2018-08-29
L33	18F10A-1(4)	2018-06-10
L34	18H16A-1(2)	2018-08-16
L35	18I24A-M13	2018-09-24
L36	18G29A-2(1)	2018-07-29
L37	18G28B-3(1)	2018-07-28
L38	18I09A-M6(1)	2018-09-09
L39	18F19C-1(1)	2018-06-19
L40	18I09B-M1(1)	2018-09-09
L41	18F10A-2(4)	2018-06-10
L42	18F20A-2(2)	2018-06-20
L43	18F10C-5(2)	2018-06-10
L44	18F11B-1(1)	2018-06-11
L45	18F29A-3(1)	2018-06-29
L47	18F15A-5(3)	2018-06-15
L48	18F29B-2(2)	2018-06-29
L49	18E28-5(1)	2018-05-28
L50	18E30-5(2)	2018-05-30
L51	18H02B-2(1)	2018-08-02
L52	18G28B-7(2)	2018-07-28
L53	18G12B-3(2)	2018-07-12
L55	18F16A-3(4)	2018-06-16
L56	18G27C-1(2)	2018-07-27
L57	18H29A-M2(1)	2018-08-29
L58	18H28B-M1(1)	2018-08-28
L59	18H02D-1(1)	2018-08-02
L60	18G27A-1(1)	2018-07-27
L61	20G15B-M1(1)	2020-07-15
L62	20G14A-M1(1)	2020-07-14
L63	20G01A-M1(1)	2020-07-01
L64	20G02A-M3(2)	2020-07-02
L65	20G12A-M1(2)	2020-07-12
L66	20G07A-1(2)	2020-07-07
L67	20F29A-M1(1)	2020-06-29
L68	20G09A-M1(1)	2020-07-09
L69	20G08B-M3(1)	2020-07-08
L70	20G20A-M1(2)	2020-07-20
L71	20G13B-1(2)	2020-07-13
L72	20G14B-M1(2)	2020-07-14
L73	20H28A-M1(1)	2020-08-28
L74	20H26A-M1(2)	2020-08-26
L75	20G13B-2(2)	2020-07-13
L76	20G15A-1(2)	2020-07-15
L77	20G22A-2(1)	2020-07-22
L78	20H27A-M1(1)	2020-08-27
L79	20I03A-2(2)	2020-09-03
L80	20I10A-M3(2)	2020-09-10
L81	20G02A-M2(1)	2020-07-02
L83	20G02A-M1(2)	2020-07-02
L84	20G14B-M2(1)	2020-07-14
L86	20G14A-M1(2)	2020-07-14
L87	20I02C-M1(2)	2020-09-02
L88	20G22A-1(2)	2020-07-22
L89	20I29B-3(1)	2020-09-29
L90	20G08A-M1(1)	2020-07-08
L91	18I09A-M7	2018-09-09
L93	18E24-1(2)	2018-05-24
L94	18G29A-1(2)	2018-07-29
L95	18F22A-1	2018-06-22
L96	18G27D5	2018-07-27
L97	18G18B-2(2)	2018-07-18
L98	18H02B-1(1)	2018-08-02
L99	18I09D-M1	2018-09-09
L100	18H02B-2(2)	2018-08-02
L101	18E24-1(1)	2018-05-24
L102	18I10C-M2(1)	2018-09-10
L103	18F20B-4(1)	2018-06-20
L104	18F15A-4(1)	2018-06-15
L105	18I24A-M11	2018-09-24
L107	18H10B-M2(1)	2018-08-10
L108	18F19B-2(2)	2018-06-19
L109	18H16A-1(1)	2018-08-16
L110	18H10B-1(1)	2018-08-10
L111	20H29A-2(1)	2020-08-29
L112	20I14B-M1(1)	2020-09-14
L114	20I10A-M2(2)	2020-09-10
L115	20I10A-M1(2)	2020-09-10
L116	20I03A-5(2)	2020-09-03
L118	20I16B-M1(1)	2020-09-16
L119	18E30-4(2)	2018-05-30
L120	18H28D-M2(2)	2018-08-28
L121	18G29A-1(1)	2018-07-29
L122	18F25B-1(1)	2018-06-25
L123	18I24A-M2	2018-09-24
L124	18H10B-M2(2)	2018-08-10
L125	18I09B-M6(1)	2018-09-09
L126	18F23A-1(1)	2018-06-23
L127	18F21A-3(2)	2018-06-21
L129	18F29A-2(2)	2018-06-29
L130	18G27C-4(1)	2018-07-27
L131	21G08C-1(1)	2021-07-08
L132	21F10A-1(1)	2021-06-10
L133	21E27B-M3(1)	2021-05-27
L134	21G02C-M1(2)	2021-07-02
L135	21G08B-M2(1)	2021-07-08
L136	21F25B-M5(1)	2021-06-25
L137	21F26A-8(2)	2021-06-26
L138	21G04C-M1(1)	2021-07-04
L139	21G10B-M1(1)	2021-07-10
L140	21F28C-2(1)	2021-06-28
L141	21F14B-3(1)	2021-06-14
L142	21F25B-M4(2)	2021-06-25
L143	21F08A-M2(1)	2021-06-08
L144	21G02B-1(1)	2021-07-02
L145	21F30B-M1(1)	2021-06-30
L146	21F14A-M1(1)	2021-06-14
L147	21G11B-M2(1)	2021-07-11
L148	21G13A-M1(1)	2021-07-13
L149	21H05A-M2_SM(1)	2021-08-05
L150	21G29B-M2(1)	2021-07-29
L151	21G28A-M3_SM(1)	2021-07-28
L152	21H04B-M4_SM(1)	2021-08-04
L153	21G16D-1(1)	2021-07-16
L154	21H01B-M1_SM(1)	2021-08-01
L155	21H04A-M5_SM(1)	2021-08-04
L156	21G26B-M2_SM(1)	2021-07-26
L157	21G26B-M5_SM(1)	2021-07-26
L158	21H26B-M1(1)	2021-08-26
L159	21H03B-M2_SM(1)	2021-08-03
L160	21H05B-M3_SM(1)	2021-08-05
L161	21G27A-M1_SM(1)	2021-07-27
L162	21G28B-M2_SM(1)	2021-07-28
L163	21H03A-M1_SM(1)	2021-08-03
L164	21H03B-M3_SM(1)	2021-08-03
L165	21H03B-M1_SM(1)	2021-08-03
L167	21G29A-M5_SM(1)	2021-07-29
L168	21H06A-M1_SM(1)	2021-08-06
L169	21G28B-M7_SM(1)	2021-07-28
L170	21G25B-M4_SM(1)	2021-07-25
L171	21H05B-M4_SM(1)	2021-08-05
L172	21G31B-M1(1)	2021-07-31
L173	21G29B-M1(1)	2021-07-29
L174	21G30A-M2_SM(1)	2021-07-30
L175	21G30B-M1(1)	2021-07-30
L176	21G30A-M5_SM(1)	2021-07-30
L177	21H05A-M1_SM(1)	2021-08-05
L178	21G29A-M2_SM(1)	2021-07-29
L179	21I14B-M1(1)	2021-09-14
L180	21G29A-M1_SM(1)	2021-07-29
L181	21G30B-M2(1)	2021-07-30
L182	21G28B-M8_SM(1)	2021-07-28
L183	21G12A-M1_SM(2)	2021-07-12
L184	21H22B-M2(1)	2021-08-22
L185	21G25B-M1_SM(1)	2021-07-25
L186	21G30A-M4_SM(1)	2021-07-30
L187	18G12C-2(2)	2018-07-12
L188	18F15B-1(3)	2018-06-15
L189	18F11B-2(4)	2018-06-11
L190	18G13A-2(1)	2018-07-13
L193	18F19B-4(2)	2018-06-19
L194	18F09C-2(2)	2018-06-09
L195	18F23A-2(1)	2018-06-23
L196	18G27A-1(2)	2018-07-27
L197	18F18C-1(1)	2018-06-18
L198	18I24A-M7	2018-09-24
L200	18F18A-1(3)	2018-06-18
L201	18F10C-1(3)	2018-06-10
L202	18F26A-2(2)	2018-06-26
L203	18F12A-1(4)	2018-06-12
L204	18F23B-3(2)	2018-06-23
L205	18F14A-1(2)	2018-06-14
L206	18F15B-5(1)	2018-06-15
L207	18F09A-1(1)	2018-06-09
L208	18F23A-3(1)	2018-06-23
L210	18F29B-3(1)	2018-06-29
L211	18F09C-4(3)	2018-06-09
L212	18F12A-1(3)	2018-06-12
L214	18I09A-M5	2018-09-09
L215	18I22A-M3	2018-09-22
L216	18E28-1(1)	2018-05-28
L217	18F10C-6(1)	2018-06-10
L218	18F19B-2(1)	2018-06-19
L219	18F20C-1(2)	2018-06-20
L220	18F19B-4(1)	2018-06-19
L222	18G27D-7(2)	2018-07-27
L223	18F15A-1(2)	2018-06-15
L224	18I22B-M3	2018-09-22
L225	18F20B-4(2)	2018-06-20
L226	21G16A-M8-SM(1)	2021-07-16
L227	21I09A-1(1)	2021-09-09
L228	21G20B-M1-SM(1)	2021-07-20
L229	21G28B-M3-SM(1)	2021-07-28
L230	21H05C-1(1)	2021-08-05
L231	21G24C-M1	2021-07-24
L233	21G18B-M4-SM(1)	2021-07-18
L234	21H02B-M4-SM (1)	2021-08-02
L236	21G17C-M1(1)	2021-07-17
L237	21G31A-M1-SM(1)	2021-07-31
L238	21G28B-M6-SM(1)	2021-07-28
L239	21G24B-11(1)	2021-07-24
L240	21G13A-M2-SM(1)	2021-07-13
L241	21G23B-1(1)	2021-07-23
L242	21G27B-M1-SM(1)	2021-07-27
L244	21G27B-M2(1)	2021-07-27
L245	21H05A-M3-SM(1)	2021-08-05
L246	21H06A-M5-SM(1)	2021-08-06
L247	21H04B-M3-SM(1)	2021-08-04
L248	21G30B-1-SM(1)	2021-07-30
L249	21G25B-M5-SM(1)	2021-07-25
L250	21G27A-M6-SM(1)	2021-07-27
L251	21G18B-M5-SM1(1)	2021-07-18
L252	21G24A-2(1)	2021-07-24
L253	21H02B-M1-SM(1)	2021-08-02
L254	18F29B-2(1)	2018-06-29
L255	18F23A-4(1)	2018-06-23
L256	18G17B-1(1)	2018-07-17
L257	18F22A-4(1)	2018-06-22
L258	18F19A-2(2)	2018-06-19
L259	18G27C-3(2)	2018-07-27
L261	18I24A-M10	2018-09-24
L262	18F23A-3(2)	2018-06-23
L263	18G28B-4(2)	2018-07-28
L264	18I20B-M1	2018-09-20
L265	18I24B-M1	2018-09-24
L266	21F05B-1(1)	2021-06-05
L268	18F16B-4(2)	2018-06-16
L269	18F23C-1(1)	2018-06-23
L270	18F26B-2(2)	2018-06-26
L271	18I24B-M2	2018-09-24
L272	21E28A-M1(1)	2021-05-28
L273	21E22B-M1(1)	2021-05-22
L274	21F02B-M1(1)	2021-06-02
L275	21F13A-2(1)	2021-06-13
L276	21E20B-M1(1)	2021-05-20
L277	21F26D-M1(2)	2021-06-26
L278	21F25C-M1(1)	2021-06-25
L279	21G09B-2(1)	2021-07-09
L280	21E27B-M2(1)	2021-05-27
L281	21F24B-M4(1)	2021-06-24
L282	21E19B-2(1)	2021-05-19
L283	21F25B-M3(1)	2021-06-25
L284	21G09A-M1(2)	2021-07-09
L285	21F26A-6(1)	2021-06-26
L286	21F27C-3(1)	2021-06-27
L288	21G05B-M1(1)	2021-07-05
L289	21F23C-M1(2)	2021-06-23
L290	21G01A-M1(1)	2021-07-01
L291	21G01B-2(1)	2021-07-01
L292	21G09C-3(1)	2021-07-09
L293	21F27D-M1(2)	2021-06-27
L294	21F05A-M1(1)	2021-06-05
L295	21G09D-M1(1)	2021-07-09
L296	21F06B-1(2)	2021-06-06
L297	21F27B-1(1)	2021-06-27
L298	21F26C-M1(2)	2021-06-26
L299	21G07D-1(1)	2021-07-07
L300	21G11D-1(1)	2021-07-11
L301	21G10D-M1(2)	2021-07-10
L302	21F25B-M2(2)	2021-06-25
L303	21F26D-M3(1)	2021-06-26
L304	21G05D-M1(1)	2021-07-05
L305	21F26D-M4(2)	2021-06-26
L306	21F11A-1(1)	2021-06-11
L307	21E25A-M1(2)	2021-05-25
L308	21E29A-1(1)	2021-05-29
L309	21F24B-M3(2)	2021-06-24
L310	21F24B-M2(1)	2021-06-24
L311	21G01C-M1(1)	2021-07-01
L312	21G02A-M2(2)	2021-07-02
L313	21G11A-M2-SM(1)	2021-07-11
L314	18I22A-M1	2018-09-22
L315	18F26C-2(1)	2018-06-26

## Sheet: Table A
Wild Fly ID	Year Collected	Female/Male	Subline 1 Lethal? (1=yes, 0=no, blank = not tested)	Subline 2 Lethal? (1=yes, 0=no, blank = not tested)	Subline 3 Lethal? (1=yes, 0=no, blank = not tested)	Subline 4 Lethal? (1=yes, 0=no, blank = not tested)
18D29-1	2018	F	0
18E03-1	2018	F	1	0
18E24-1	2018	F	1	1
18E28-1	2018	F	1
18E28-2	2018	F	1	0
18E28-4	2018	F	1	0
18E28-5	2018	F	1
18E28-6	2018	F		0
18E28-7	2018	F		0
18E30-2	2018	F	0	0
18E30-4	2018	F	1	1
18E30-5	2018	F	0	1
18E31-2	2018	F	0	0
18E31-3	2018	F	1	1
18F01B-1	2018	F		0
18F01B-2	2018	F	1	1
18F01B-3	2018	F	1
18F01B-4	2018	F	0
18F01B-5	2018	F		0
18F01B-6	2018	F	0
18F08A-1	2018	F	1
18F09A-1	2018	F	1	1
18F09A-2	2018	F	1	0
18F09B-1	2018	F	0
18F09B-3	2018	F	0	0	0
18F09C-1	2018	F	0	0
18F09C-2	2018	F	1	0
18F09C-3	2018	F	0		0
18F09C-4	2018	F			1
18F10A-1	2018	F			0	1
18F10A-2	2018	F			1	1
18F10A-3	2018	F	0	0
18F10C-1	2018	F		0	1
18F10C-4	2018	F	0	0	0	0
18F10C-5	2018	F	1	1
18F10C-6	2018	F	1
18F11A-1	2018	F			0	0
18F11A-5	2018	F	0	1
18F11B-1	2018	F	1
18F11B-2	2018	F	1			1
18F12A-1	2018	F			1	1
18F14A-1	2018	F	0	1
18F15A-1	2018	F	0	1	0
18F15A-2	2018	F	0		0
18F15A-3	2018	F	0		0
18F15A-4	2018	F	1	1
18F15A-5	2018	F			1	1
18F15B-1	2018	F	0		1	0
18F15B-3	2018	F	0		1
18F15B-4	2018	F	0	0
18F15B-5	2018	F	1
18F16A-1	2018	F	1		0	0
18F16A-2	2018	F		0	0
18F16A-3	2018	F				1
18F16A-4	2018	F			0	0
18F16A-5	2018	F	0		0	0
18F16B-1	2018	F	0
18F16B-2	2018	F	1	0	1
18F16B-3	2018	F		1
18F16B-4	2018	F	0	1
18F16B-5	2018	F	1	1
18F18A-1	2018	F			1
18F18A-3	2018	F	0
18F18A-4	2018	F	0
18F18B-1	2018	F	0		0	0
18F18C-1	2018	F	1		0
18F18C-2	2018	F		0		1
18F18C-4	2018	F			0	0
18F19A-2	2018	F	0	1
18F19A-4	2018	F	0
18F19A-5	2018	F		0
18F19B-2	2018	F	1	1
18F19B-3	2018	F	0
18F19B-4	2018	F	1	1
18F19C-1	2018	F	1	1
18F20A-1	2018	F	1	1
18F20A-2	2018	F	0	1
18F20B-2	2018	F	0	0
18F20B-3	2018	F	0	0
18F20B-4	2018	F	1	1
18F20C-1	2018	F	0	1
18F21A-3	2018	F	1	1
18F21A-4	2018	F	0
18F21B-1	2018	F	0	0
18F21C-2	2018	F	0	0
18F22A-1	2018	F	0	1
18F22A-3	2018	F	0
18F22A-4	2018	F	1
18F22A-5	2018	F	0		0	0
18F23A-1	2018	F	1	0
18F23A-2	2018	F	1	1
18F23A-3	2018	F	1	1
18F23A-4	2018	F	1
18F23A-5	2018	F	0	0
18F23B-2	2018	F	0	0
18F23B-3	2018	F		1
18F23C-1	2018	F	1	1
18F23C-2	2018	F	0
18F24B-1	2018	F	0
18F25A-1	2018	F	0	0
18F25A-2	2018	F	0
18F25A-3	2018	F	0	0
18F25B-1	2018	F	1	1
18F25B-2	2018	F	0	0
18F25C-1	2018	F	0
18F25C-3	2018	F	1	0
18F26A-1	2018	F	0	0
18F26A-2	2018	F	0	1
18F26A-3	2018	F	0	0
18F26A-4	2018	F	0
18F26A-5	2018	F	0	0
18F26B-1	2018	F		0
18F26B-2	2018	F	0	1
18F26B-3	2018	F	0
18F26C-2	2018	F	1	1
18F28A-1	2018	F	0	0
18F29A-1	2018	F	0	1
18F29A-2	2018	F	0	1
18F29A-3	2018	F	1	0
18F29A-4	2018	F	0	0
18F29B-1	2018	F	0	0
18F29B-2	2018	F	1	1
18F29B-3	2018	F	1	1
18F29C-2	2018	F	1	1
18G12B-2	2018	F	0	0
18G12B-3	2018	F		1
18G12B-4	2018	F		0
18G12C-1	2018	F	0
18G12C-2	2018	F	1	1
18G12C-3	2018	F	0	0
18G13A-1	2018	F	0	0
18G13A-2	2018	F	1
18G13B-1	2018	F	0	0
18G16A-1	2018	F	0	0
18G17A-1	2018	F	0
18G17B-1	2018	F		1
18G17C-1	2018	F	1	0
18G18B-1	2018	F	1	0
18G18B-2	2018	F	0	1
18G22A-2	2018	F	0	0
18G22B-1	2018	F	1	1
18G23A-1	2018	F		0
18G23A-3	2018	F	0	0
18G23A-4	2018	F	1	1
18G23A-5	2018	F	0	1
18G26A-1	2018	F	0	0
18G27A-1	2018	F	1	1
18G27A-2	2018	F	0	0
18G27A-3	2018	F	0
18G27A-4	2018	F		0
18G27A-5	2018	F	0
18G27A-7	2018	F	0
18G27B-1	2018	F	0	0
18G27B-2	2018	F	1	1
18G27C-1	2018	F	0	1
18G27C-2	2018	F	1
18G27C-3	2018	F	0	1
18G27C-4	2018	F	1	0
18G27D-1	2018	F		0
18G27D-2	2018	F	0	0
18G27D-4	2018	F	0
18G27D-5	2018	F	1	1
18G27D-6	2018	F	0
18G27D-7	2018	F	1	1
18G28A-2	2018	F		0
18G28B-2	2018	F	1	0
18G28B-3	2018	F	1
18G28B-4	2018	F	1	1
18G28B-5	2018	F	0
18G28B-7	2018	F	0	1
18G28C-1	2018	F	0
18G29A-1	2018	F	1	1
18G29A-2	2018	F	1	0
18G29A-3	2018	F		0
18G29B-1	2018	F	0	0
18G29C-1	2018	F	0	0
18G30B-1	2018	F	0
18H02A-1	2018	F	0	0
18H02B-1	2018	F	1
18H02B-2	2018	F	1	1
18H02D-1	2018	F	1	1
18H10A-1	2018	F	0	0
18H10B-1	2018	F	1	0
18H10B-2	2018	F	0	0
18H10B-M1	2018	M	0	0
18H10B-M2	2018	M	1	1
18H16A-M1	2018	M	0
18H16A-1	2018	F	1	1
18H27A-M1	2018	M	0
18H28B-M1	2018	M	1	0
18H28B-M2	2018	M		0
18H28C-M1	2018	M	0	1
18H28D-M1	2018	M	0	0
18H28D-M2	2018	M	0	1
18H29A-M2	2018	M	1	1
18H29B-M1	2018	M	0	0
18H29C-M1	2018	M	0	0
18I06A-M1	2018	M	0	0
18I06C-M1	2018	M	1	1
18I07A-M1	2018	M	0
18I07A-M2	2018	M	1
18I07C-M1	2018	M	0
18I09A-M1	2018	M	0
18I09A-M5	2018	M	1
18I09A-M6	2018	M	1
18I09A-M7	2018	M	1
18I09B-M1	2018	M	1
18I09B-M2	2018	M	0
18I09B-M3	2018	M	0
18I09B-M4	2018	M	0
18I09B-M5	2018	M	0
18I09B-M6	2018	M	1
18I09C-M2	2018	M	1
18I09C-M3	2018	M	1
18I09D-M1	2018	M	1
18I10C-M2	2018	M	1
18I20B-M1	2018	M	1
18I21B-M1	2018	M	0
18I22A-M1	2018	M	1
18I22A-M2	2018	M	0
18I22A-M3	2018	M	1
18I22B-M1	2018	M	0
18I22B-M2	2018	M	0
18I22B-M3	2018	M	1
18I22B-M4	2018	M	0
18I24A-M1	2018	M	0
18I24A-M2	2018	M	1
18I24A-M3	2018	M	0
18I24A-M4	2018	M	0
18I24A-M5	2018	M	0
18I24A-M6	2018	M	0
18I24A-M7	2018	M	1
18I24A-M8	2018	M	0
18I24A-M9	2018	M	0
18I24A-M10	2018	M	1
18I24A-M11	2018	M	1
18I24A-M13	2018	M	1
18I24B-M1	2018	M	1
18I24B-M2	2018	M	1
18I24B-M3	2018	M	1
18I24B-M4	2018	M	0
18I24B-M5	2018	M	0
18I24B-M6	2018	M	0
18I24B-M7	2018	M	0
20F24B-2	2020	F	0	0
20F29A-M1	2020	M	1	1
20G01A-M1	2020	M	1	1
20G02A-M1	2020	M	1	1
20G02A-M2	2020	M	1	0
20G02A-M3	2020	M	1	1
20G02A-M4	2020	M	0	0
20G07A-1	2020	F	1	1
20G08A-M1	2020	M	1
20G08B-M2	2020	M	0
20G08B-M3	2020	M	1	0
20G09A-M1	2020	M	1	0
20G12A-M1	2020	M	0	1
20G13B-1	2020	F	1	1
20G13B-2	2020	F	0	1
20G14A-M1	2020	M	1	1
20G14B-M1	2020	M	0	1
20G14B-M2	2020	M	1	1
20G15A-1	2020	F	0	1
20G15B-M1	2020	M	1	1
20G20A-M1	2020	M	1	1
20G23A-M1	2020	M	0	0
20G22A-1	2020	F	0	1
20G22A-2	2020	F	1	1
20H13B-2	2020	F	0	0
20H14A-M1	2020	M	0	0
20H14B-M1	2020	M	0	0
20H24A-1	2020	F	0	0
20H26A-M1	2020	M	1	1
20H27A-M1	2020	M	1	0
20H28A-M1	2020	M	1	1
20H29A-2	2020	M	1	1
20I02C-M1	2020	M	0	1
20I02B-3	2020	F	0	0
20I03B-1	2020	F	0
20I03A-2	2020	F	0	1
20I03A-5	2020	F	1	1
20I05A-M1	2020	M	0	0
20I07B-1	2020	F	0
20I09A-M1	2020	M	0	0
20I10A-M1	2020	M	1	1
20I10A-M2	2020	M		1
20I10A-M3	2020	M	1	1
20I14B-M1	2020	M	1	0
20I16B-M1	2020	M	1	1
20I29B-1	2020	F	0
20I29B-3	2020	F	1
21D29A-1	2021	F	0	0
21E19B-2	2021	F	1	1
21E20B-M1	2021	M	1	1
21E22B-M1	2021	M	1	1
21E25A-M1	2021	M	0	1
21E27B-M1	2021	M	0	0
21E27B-M2	2021	M	1	1
21E27B-M3	2021	M	1	1
21E28A-M1	2021	M	1	1
21E29A-1	2021	F	1	1
21F02B-M1	2021	M	1	1
21F03A-M1	2021	M	0	0
21F04C-M1	2021	M	0	0
21F05A-M1	2021	M	1	0
21F05B-1	2021	F	1	1
21F06B-1	2021	F		1
21F06B-2	2021	F	0	0
21F07A-1	2021	F	0	0
21F08A-M2	2021	M	1	1
21F10A-1	2021	F	1	1
21F11A-1	2021	F	1	0
21F11B-M1	2021	M	0	0
21F12B-M1	2021	M	0	0
21F13A-2	2021	F	1	1
21F13C-M1	2021	M	0	0
21F14A-M1	2021	M	1	1
21F14B-3	2021	F	1	1
21F21A-M1	2021	M	0	0
21F23C-M1	2021	M	0	1
21F24B-M1	2021	M	0	0
21F24B-M2	2021	M	1
21F24B-M3	2021	M	0	1
21F24B-M4	2021	M	1	1
21F24B-M6	2021	M	0	0
21F24B-M7	2021	M	0	0
21F25B-M1	2021	M	0	0
21F25B-M2	2021	M	0	1
21F25B-M3	2021	M	1	1
21F25B-M4	2021	M	1	1
21F25B-M5	2021	M	1	1
21F25C-M1	2021	M	1	1
21F26A-6	2021	F	1	0
21F26A-8	2021	F		1
21F26B-M1	2021	M	0	0
21F26C-M1	2021	M	0	1
21F26D-M1	2021	M	1	1
21F26D-M2	2021	M	0
21F26D-M3	2021	M	1	0
21F26D-M4	2021	M	0	1
21F27B-1	2021	F	1	1
21F27B-3	2021	F	0	0
21F27C-3	2021	F	1
21F27D-M1	2021	M		1
21F28B-1	2021	F	0
21F28C-2	2021	F	1
21F29B-1	2021	F	0
21F29B-2	2021	F	0
21F30B-M1	2021	M	1	1
21G01A-M1	2021	M	1	1
21G01B-2	2021	F	1
21G01C-M1	2021	M	1	1
21G02A-M1	2021	M	0	0
21G02A-M2	2021	M	0	1
21G02B-1	2021	F	1
21G02C-M1	2021	M	0	1
21G04B-M1	2021	M	0
21G04C-M1	2021	M	1	1
21G05B-M1	2021	M	1
21G05D-M1	2021	M	1	1
21G07B-1	2021	F	0
21G07C-M1	2021	M		0
21G07D-1	2021	F	1
21G08B-M1	2021	M	0
21G08B-M2	2021	M	1	1
21G08C-1	2021	F	1
21G09A-M1	2021	M		1
21G09B-2	2021	F	1
21G09C-3	2021	F	1
21G09D-M1	2021	M	1	1
21G10B-M1	2021	M	1	1
21G10D-M1	2021	M		1
21G11A-M1	2021	M	0	0
21G11A-M1_SM	2021	M		0
21G11A-M2	2021	M	0	0
21G11A-M2_SM	2021	M	1
21G11B-M2	2021	M	1	1
21G11C-M1	2021	M	0
21G11D-1	2021	F	1
21G12A-M1	2021	M		0
21G12A-M1_SM	2021	M		1
21G12B-M1	2021	M	0
21G13A-M2_SM	2021	M	1
21G13A-M1	2021	M	1
21G13A-M2	2021	M	0
21G13A-M3	2021	M	0
21G13B-1	2021	F	0
21G16A-M1_SM	2021	M	0
21G16A-M2_SM	2021	M	0
21G16A-M3_SM	2021	M	0
21G16A-M4_SM	2021	M	0
21G16A-M8_SM	2021	M	1
21G16B-M1_SM	2021	M	0
21G16B-M2_SM	2021	M	1
21G16C-2	2021	F	0
21G16D-1	2021	F	1
21G17B-M1_SM	2021	M	0
21G17B-M1	2021	M	0
21G17C-M1	2021	M	1
21G18B-M1_SM	2021	M	0
21G18B-M2_SM	2021	M	0
21G18B-M3_SM	2021	M	0
21G18B-M4_SM	2021	M	1
21G18B-M5_SM	2021	M	1
21G19B-M1_SM	2021	M	0
21G19B-M3_SM	2021	M	0
21G20A-M1_SM	2021	M	0
21G20B-M1_SM	2021	M	1
21G20B-M1	2021	M	0
21G22B-M1	2021	M	0
21G23A-M1	2021	M	0
21G23B-1	2021	F	1
21G23B-2	2021	F	0
21G24A-2	2021	F	1
21G24B-1	2021	F	1
21G24C-M1	2021	M	1
21G25B-M1_SM	2021	M	1
21G25B-M2_SM	2021	M	0
21G25B-M4_SM	2021	M	1
21G25B-M5_SM	2021	M	1
21G25B-M6_SM	2021	M	0
21G26B-M1_SM	2021	M	0
21G26B-M2_SM	2021	M	1
21G26B-M3_SM	2021	M	0
21G26B-M4_SM	2021	M	0
21G26B-M5_SM	2021	M	1
21G27A-M1_SM	2021	M	1
21G27A-M2_SM	2021	M	0
21G27A-M4_SM	2021	M	0
21G27A-M6_SM	2021	M	1
21G27B-M1_SM	2021	M	1
21G27B-M2_SM	2021	M	1
21G28A-M1_SM	2021	M	0
21G28A-M2_SM	2021	M	0
21G28A-M3_SM	2021	M	1
21G28B-M1_SM	2021	M	0
21G28B-M2_SM	2021	M	1
21G28B-M3_SM	2021	M	1
21G28B-M6_SM	2021	M	1
21G28B-M7_SM	2021	M	1
21G28B-M8_SM	2021	M	1
21G28B-M9_SM	2021	M	0
21G28B-M10_SM	2021	M	0
21G29A-M1	2021	M	0
21G29A-M2	2021	M	0
21G29A-M3	2021	M	0
21G29A-M4	2021	M	0
21G29A-M1_SM	2021	M	1
21G29A-M2_SM	2021	M	1
21G29A-M5_SM	2021	M	1
21G29A-M7_SM	2021	M	0
21G29B-M1	2021	M	1
21G29B-M2	2021	M	1
21G29B-M2_SM	2021	M	0
21G29B-M3_SM	2021	M	0
21G30A-M2	2021	M	0
21G30A-M3	2021	M	0
21G30A-M1_SM	2021	M	0
21G30A-M2_SM	2021	M	1
21G30A-M3_SM	2021	M	0
21G30A-M4_SM	2021	M	1
21G30A-M5_SM	2021	M	1
21G30B-1_SM	2021	F	1
21G30B-M1	2021	M	1
21G30B-M2	2021	M	1
21G30C-M1	2021	M	0
21G31A-M1	2021	M	1
21G31A-M1_SM	2021	M	1
21G31A-M2_SM	2021	M	1
21G31A-M4_SM	2021	M	0
21G31A-M6_SM	2021	M	0
21G31A-M7_SM	2021	M	0
21G31A-M9_SM	2021	M	0
21G31B-M1	2021	M	1
21H01A-M1	2021	M	0
21H01B-M1_SM	2021	M	1
21H01B-M2_SM	2021	M	0
21H01B-M3_SM	2021	M	0
21H01B-M4_SM	2021	M	0
21H02A-M3_SM	2021	M	0
21H02B-M1_SM	2021	M	1
21H02B-M2_SM	2021	M	0
21H02B-M3_SM	2021	M	0
21H02B-M4_SM	2021	M	1
21H03A-M1	2021	M	0
21H03A-M1_SM	2021	M	1
21H03A-M2_SM	2021	M	0
21H03B-M1_SM	2021	M	1
21H03B-M2_SM	2021	M	1
21H03B-M3_SM	2021	M	1
21H04A-M1_SM	2021	M	0
21H04A-M2_SM	2021	M	0
21H04A-M5_SM	2021	M	1
21H04B-M1_SM	2021	M	1
21H04B-M1	2021	M	0
21H04B-M2_SM	2021	M	0
21H04B-M3_SM	2021	M	1
21H04B-M4_SM	2021	M	1
21H05A-M1_SM	2021	M	1
21H05A-M2_SM	2021	M	1
21H05A-M3_SM	2021	M	1
21H05A-M1	2021	M	0
21H05C-1	2021	F	1
21H05B-M1_SM	2021	M	0
21H05B-M2_SM	2021	M	0
21H05B-M3_SM	2021	M	1
21H05B-M4_SM	2021	M	1
21H05B-M5_SM	2021	M	0
21H06A-M1_SM	2021	M	1
21H06A-M2_SM	2021	M	0
21H06A-M5_SM	2021	M	1
21H06A-M6_SM	2021	M	0
21H06A-M7_SM	2021	M	1
21H22B-M2	2021	M	1
21H24B-M1	2021	M	0
21H26A-1	2021	F	0
21H26B-M1	2021	M	1
21H28A-1	2021	F	0
21I09A-1	2021	F	1
21I10B-M1	2021	M	0
21I11B-1	2021	F	0
21I14B-M1	2021	M	1
21I15A-M1	2021	M	0
21I16B-M1	2021	M	0
21I17A-M1	2021	M	0

## Sheet: Table B
	SUM	DF_List	distinct_DF
L1	0		0
L2	3	DF(2L)BSC323, DF(2L)BSC244, DF(2L)ED761	1
L3	1		1
L4	0		0
L5	1	Df(2R)M41A10	1
L6	0		0
L7	0		0
L8	1		1
L9	0		0
L10	3	DF(2L)H2O, DF(2R)BSC630, DF(2L)ED50001, DF(2R)M41A10 (overlaps BSC630)	3
L11	0		0
L12	2	DF(2L)ED250, DF(2L)ED50001	2
L13	2	DF(2L)ED1315, DF(2R)M41A10	2
L14	1		1
L15	2	DF(2R)X1, DF(2L)BSC277	2
L16	0		0
L17	0		0
L18	1		1
L19	1		1
L20	1		1
L21	0		0
L22	0		0
L23	0		0
L24	2	DF(2L)ED385, DF(2L)ED334 overlap	1
L25	0		0
L26	0		0
L27	0		1
L28	0		0
L29	1		1
L30	2	DF(2R)BSC307, DF(2R)BSC597	2
L31	1		1
L32	0		0
L33	0		0
L34	1		1
L35	1		1
L36	0		0
L37	0		0
L38	0		0
L39	1		1
L40	1		1
L41	1		1
L42	0		0
L43	0		0
L44	0		0
L45	1		1
L47	0		0
L48	1		1
L49	1	DF(2R)BSC307	1
L50	0		0
L51	0		0
L52	0		0
L53	1		1
L55	1		1
L56	0		0
L57	0		0
L58	1		1
L59	1		1
L60	0		0
L61	0		0
L62	0		0
L63	0		0
L64	0		0
L65	3	DF(2L)ED1272, DF(2L)ED1303 (overlap), DF(2L)ED690	2
L66	0		0
L67	1		1
L68	3	DF(2L)Ed1473, DF(2R)ED2426, DF(2L)Exel6008, DF(2R)ED3683	3
L69	1		1
L70	0		0
L71	1		1
L72	2	Df(2R)M41A10, DF(2R)BSC630	1
L73	2	DF(2R)BSC880, DF(2R)BSC597	2
L74	0		0
L75	2	DF(2R)ED2247, DF(2L)ED690	2
L76	0		0
L77	1		1
L78	1		1
L79	1		1
L80	1		1
L81	2	DF(2R)X1, DF(2R)ED3610	2
L83	2	DF(2L)r10, DF(2R)BSC307	2
L84	1		1
L86	0		0
L87	0		0
L88	3	DF(2R)ED2247, DF(2L)ED1203 and DF(2L)ED690/DF(2L)ED678 (overlap)	3
L89	1		1
L90	1		1
L91	0		0
L93	0		0
L94	0		0
L95	4	DF(2R)ED3610, DF(2R)BSC630 and M41A10 overlap, DF(2R)ED1715 and DF(2R)ED1673 overlap	3
L96	2	DF(2R)ED1725, DF(2R)BSC769, DF(2L)ED1203	2
L97	2	Df(2L)BSC323, Df(2L)ED489	2
L98	3	DF(2L)BSC295, DF(2R)ED1673, DF(2L)H2O, DF(2L)r10	3
L99	3	DF(2R)BSC889, / DF(2R)ED1715 and DF(2R)ED1673 overlap	2
L100	0		0
L101	1		1
L102	1		1
L103	1		1
L104	1		1
L105	0		0
L107	1		1
L108	1		1
L109	1		1
L110	2	DF(2L)ED1378, DF(2R)BSC136	2
L111	0		0
L112	3	DF(2L)H20, DF(2R)BSC280, DF(2L)r10	3
L114	1	DF(2R)BSC307	1
L115	0		0
L116	0		0
L118	1		1
L119	0		0
L120	0		0
L121	1		1
L122	1		1
L123	2	DF(2R)BSC427, DF(2R)ED1715	2
L124	2	DF(2R)BSC307, DF(2L)ed1315 and DF(2L)ED1378 overlap	2
L125	3	DF(2R)BSC889, DF(2R)BSC880, DF(2L)lt109	3
L126	2	DF(2L)ED250, DF(2L)BSC277	2
L127	1		1
L129	2	DF(2L)ED1315, DF(2R)ED2219	2
L130	0		0
L131	0		0
L132	2	DF(2L)ED1378, DF(2R)BSC281	2
L133	2	DF(2R)BSC595, DF(2R)ED2219 (overlap by a TINY bit)	1
L134	0		0
L135	0		0
L136	0		0
L137	0		0
L138	0		0
L139	1	DF(2R)BSC307	1
L140	0		0
L141	0		0
L142	1		1
L143	0		0
L144	0		0
L145	0		0
L146	0		0
L147	0		0
L148	2		2
L149	0		0
L150	1		1
L151	0		0
L152	2	DF(2R)M41A10, DF(2R)BSC280	2
L153	0		0
L154	2	DF(2R)ED2219, DF(2R)ED2247 (overlap)	1
L155	0		0
L156	1		1
L157	3	DF(2R)ED2426 and DF(2L)Exel8038 and DF(2R)ED3683	3
L158	1		1
L159	1		1
L160	1		1
L161	0		1
L162	0		0
L163	1	DF(2R)ed3791, df(2R)BSC630	2
L164	0		0
L165	3	DF(2R)eD1673 and DF(2R)ED1715 overlap, DF(2r)BSC630, df(2L)ed1315	3
L167	1		1
L168	3	DF(2L)ED441, DF(2L)BSC277, DF(2L)ED678 and DF(2L)ED690 overlap	3
L169	2	DF(2L)H2O, DF(2L)ED1203	2
L170	1		1
L171	0		0
L172	1		1
L173	3	DF(2L)Ed1203, DF(2R)BSC630, M41A10 (overlaps)	2
L174	0		0
L175	0		0
L176	0		0
L177	2	DF(2L)r10, DF(2R)ED3791	2
L178	0	DF(2R)ED3610, DF(2R)BSC136	2
L179	1		1
L180	4	DF(2L)ED1303, DF(2L)ED1315 (overlap by tiny bit), DF(2L)BSC241, DF(2L)BSC244 (244 and 241 overlap by 7 basepairs...?)	2
L181	1		1
L182	0		0
L183	1		1
L184	0		0
L185	1		1
L186	1		1
L187	0		1
L188	2	DF(2R)BSC360, DF(2R)BSC604	2
L189	1		1
L190	2	DF(2R)M41A10, DF(2R)ED1725	2
L193	0		0
L194	0		0
L195	2	DF(2L)ED441, DF(2L)Exel8038	2
L196	0		0
L197	2		2
L198	1		1
L200	1		1
L201	0		0
L202	0		0
L203	0		0
L204	0		0
L205	1		1
L206	1		1
L207	1		1
L208	1		1
L210	0		0
L211	0		0
L212	1	DF(2L)ED50001, DF(2L)J39, DF(2L)ed385	1
L214	5	DF(2L)ED1, DF(2L)ED1303, DF(2R)BSC889, DF(2L)ED1378, ED(1315) (last two overlap)	4
L215	0		0
L216	0		0
L217	2	DF(2R)ED2219, DF(2R)ED2247 (overlap)	1
L218	0		0
L219	1		1
L220	1		1
L222	1		1
L223	1		1
L224	1		1
L225	0		0
L226	2	DF(2L)H2O and DF(2L)r10 (right next to each other but don't overlap)	2
L227	0		0
L228	1		1
L229	0		0
L230	1		1
L231	1		1
L233	3	DF(2R)X1, DF(2R)BSC281 (overlap), DF(2L)ED441	2
L234	2	DF(2R)ed2219, DF(2R)ed2247	1
L236	0		0
L237	1		1
L238	1		1
L239	1		1
L240	0		0
L241	0		0
L242	2	DF(2R)ED2426, DF(2R)BSC427 overlap, DF(2R)ED3683	2
L244	0		0
L245	2	DF(2L)BSC241,DF(2L)BSC204	2
L246	0		0
L247	1		1
L248	3	DF(2L)ED775, DF(2L)ED1272, DF(2L)ED761 (overlaps with ed775)	2
L249	1		1
L250	0		0
L251	0		1
L252	2	DF(2L)ED775, DF(2L)ED761 overlap	1
L253	0		0
L254	1	DF(2L)ed1	1
L255	1		1
L256	1		1
L257	1		1
L258	0		0
L259	1		1
L261	0		0
L262	0		0
L263	1		1
L264	2	DF(2L)Ed1203, DF(2R)BSC880	2
L265	0		0
L266	1		1
L268	0		0
L269	0		0
L270	1		1
L271	1	DF(2L)ED50001, DF(2L)ED385, DF(2L)j39	1
L272	2	DF(2L)ED690, DF(2L)ED678 overlap	1
L273	0		0
L274	3	DF(2L)J39, DF(2L)ED385, DF(2R)X1, DF(2L)ED50001, DF(2L)ED441	3
L275	0		0
L276	0		0
L277	2	DF(2L)H2O, DF(2L)r10 (says they don't overlap but also H2o breakpoints are questionable and they are close...)	2
L278	2	DF(2R)M41A10, DF(2R)BSC630 (overlap)	1
L279	0		0
L280	1		1
L281	3	DF(2R)ED2426, DF(2R)BSC427, overlap slightly and DF(2L)ED1303	2
L282	2	DF(2L)H20, DF(2L)r10	2
L283	1		1
L284	1		1
L285	4	DF(2L)ED334, DF(2L)ED385 (overlap by a bit) and DF(2L)BSC241, DF(2L)ED7762	3
L286	0		0
L288	2	DF(2L)ED385, DF(2R)BSC630, DF(2L)ED50001	2
L289	4	DF(2R)ED2426, DF(2R)BSC427, overlap slightly DF(2R)ED3683, DF(2L)ED1303	3
L290	0		0
L291	2		1
L292	3	DF(2L)ED1378, DF(2L)ED1203, DF(2R)ED1715	3
L293	1		1
L294	0		0
L295	2	DF(2R)ED3791, DF(2R)ED1612	2
L296	0		0
L297	1	DF(2L)ED50001, DF(2R)X1, DF(2L)ED385, DF(2L)J39	1
L298	0		0
L299	0		0
L300	0		0
L301	1	DF(2L)ED50001, DF(2L)ED1378, DF(2L)ED385, DF(2L)J39	1
L302	3	DF(2R)ED3791, DF(2R)ED1612, DF(2R)BSC630	3
L303	2	DF(2L)ED50001, DF(2L)ED385, DF(2L)ed1, J39	2
L304	1		1
L305	1		1
L306	0		0
L307	0		0
L308	0		0
L309	1		1
L310	1		1
L311	0		0
L312	0		0
L313	2	DF(2L)ED1315, DF(2L)ED1303 (overlap)	1
L314	1		1
L315	2	DF(2L)ED334, DF(2R)BSC595	2

## Sheet: Table C
DF	size	Lethal Lines
DF(2L)ED50001	1	L8
DF(2L)ED50001	9	L10, L12, L212, L271, L274, L288, L297, L301, L303
DF(2R)BSC630	1	L288
DF(2R)BSC630	1	L278
DF(2R)BSC630	1	L247
DF(2R)BSC630	6	L10, L72, L122, L95, L173, L302
DF(2R)BSC307	1	L172
DF(2R)BSC307	3	L30,L34,L170
DF(2R)BSC307	4	L310, L49, L257, L121
DF(2R)BSC307	5	L34, L83, L139, L230, L284
DF(2R)ED1725	5	L14, L19, L59, L96, L256
DF(2R)ED1725	1	L198
DF(2R)ED1725	1	L190
DF(2R)ED2247	4	L75, L107, L158, L207
DF(2R)ED2247	1	L197
DF(2R)BSC889	4	L99, L125, L255, L214
DF(2R)BSC889	1	L270
DF(2L)ed1	4	L118, L159, L197, L254
DF(2L)ed1	1	L214
DF(2L)ed1	1	L303
DF(2L)r10	5	L277, L39, L282,L98,L112
DF(2L)r10	3	L177,L226, L83
DF(2L)r10	1	L305
DF(2L)H2O	1	L169
DF(2R)BSC427	1	L123
Df(2R)ED2426	1	L68
Df(2R)ED2426	1	L157
Df(2R)ED2426	1	L113
DF(2R)BSC427 and ED2426 and 1303	3	L242, L281, L289
DF(2R)ED3791	1	L302
DF(2R)ED3791	1	L295
DF(2R)ED3791	1	L163
DF(2R)ED3791	1	L20
DF(2R)ED3791	2	L177, L183
DF(2R)ED3791	3	L67, L79, L80
DF(2L)Exel8038	3	L45, L78, L195
DF(2L)Exel8038	1	L157
DF(2L)ED1315	1	L165
DF(2L)ED1315	1	L129
DF(2L)ED1315	1	L148
DF(2L)ED1315	1	L124
DF(2L)ED1315	2	L13, L103
DF(2L)ED1315 and DF(2L)ED1303	3	L180, L313, L214
DF(2R)BSC273	2	L156, L253
DF(2R)BSC136	1	L160
DF(2R)BSC136	1	L181
DF(2R)BSC136	1	L110
DF(2R)BSC136	2	L108, L109
DF(2R)ED2219	1	L129
DF(2R)ED2219	1	L217
DF(2R)ED2219	2	L234, L154
DF(2R)ED1715	1	L292
DF(2R)ED1715	1	L99
DF(2R)ED1715	1	L165
DF(2R)ED1715	1	L95
DF(2R)ED1715	2	L123, L185
DF(2R)BSC597	2	L30, L73
DF(2R)ED1612	1	L31
DF(2R)ED1612	1	L40
DF(2R)ED1612	1	L179
DF(2R)ED1612	1	L249
DF(2R)ED1612	2	L302, L295
DF(2L)ED334	1	L315
DF(2L)ED334	2	L285, L24
DF(2L)ED250	1	L126
DF(2L)ED250	2	L309, L12
DF(2L)ED441	1	L200
DF(2L)ED441	1	L233
DF(2L)ED441	1	L274
DF(2L)ED441	1	L127
DF(2L)ED441	1	L161
DF(2L)ED441	1	L195
DF(2L)ED441	2	L35, L266
DF(2L)BSC277	1	L237
DF(2L)BSC277	1	L228
DF(2L)BSC277	1	L168
DF(2L)BSC277	1	L126
DF(2L)BSC277	1	L280
DF(2L)BSC277	2	L15, L293
DF(2L)lt109	2	L125, L84
DF(2L)ED690	1	L88
DF(2L)ED690	1	L189
DF(2L)ED690	1	L272
DF(2L)ED690	1	L65
DF(2L)ED690	2	L71, L75
DF(2L)ED385	1	L77
DF(2L)ED385	1	L283
DF(2L)ED385	2	L167, L224
DF(2L)ED1203	1	L206
DF(2L)ED1203	1	L238
DF(2L)ED1203	1	L292
DF(2L)ED1203	1	L169
DF(2L)ED1203	2	L264, L88
DF(2L)ED1203	2	L173, L259
DF(2L)ED1203	2	L223, L96
DF(2L)ED1378	1	L132
DF(2L)ED1378	1	L18
DF(2L)ED1378	1	L292
DF(2L)ED1378	2	L110, L291
DF(2L)ED678	2	L239, L168
DF(2L)ED761	1	L2
DF(2L)ED761	1	L252
DF(2L)ED94	1	L69
DF(2L)ED94	1	L231
DF(2L)ED793	1	L3
DF(2R)BSC880	1	L73
DF(2R)BSC880	1	L125
DF(2R)BSC880	1	L264
DF(2R)BSC880	1	L291
DF(2R)BSC281	1	L132
DF(2L)BSC244	1	L2
DF(2L)BSC244	1	L58
DF(2R)BSC604	1	L188
DF(2L)BSC204	1	L41
DF(2L)BSC204	1	L219
DF(2L)BSC204	1	L245
DF(2L)BSC241	1	L148
DF(2L)BSC241	1	L150
DF(2L)BSC241	1	L180
DF(2L)BSC241	1	L245
DF(2L)BSC241	1	L285
DF(2L)ED7762	1	L205
DF(2L)ED7762	1	L285
DF(2L)BSC295	1	L53
DF(2L)BSC295	1	L98
DF(2L)BSC295	1	L102
DF(2L)ED775	1	L248
DF(2L)ED775	1	L304
DF(2L)ED1272	1	L29
DF(2L)ED1272	1	L48
DF(2L)ED1272	1	L65
DF(2L)ED1272	1	L248
DF(2R)X1	1	L15
DF(2R)X1	1	L81
DF(2R)X1	1	L233
DF(2R)X1	1	L274
DF(2R)BSC769	1	L222
DF(2R)BSC280	1	L112
DF(2R)BSC280	1	L152
DF(2L)BSC233	1	L97
DF(2R)ED3610	1	L81
DF(2R)ED3683	1	L68
DF(2R)ED3683	1	L157
DF(2R)BSC595	1	L90
DF(2R)BSC595	1	L133
DF(2R)BSC595	1	L315
DF(2L)BSC323	1	L2
DF(2R)ED2308	1	L208
DF(2L)Exel6008	1	L68
Df(2R)M41A10	1	L5
Df(2R)M41A10	1	L13
Df(2R)M41A10	1	L55
Df(2R)M41A10	1	L104
Df(2R)M41A10	1	L152
Df(2R)M41A10	1	L190
Df(2R)M41A10	1	L314

## Sheet: Table D
INDV1	INDV2	N_AaAa	N_AAaa	N1_Aa	N2_Aa	RELATEDNESS_PHI
L10	L10	315822	0	315822	315822	0.5
L10	L114	151844	1220	315822	362378	0.220295
L10	L121	153706	1230	315822	356020	0.225121
L10	L122	152905	1223	315822	315823	0.238202
L10	L127	147836	1165	315822	312895	0.231433
L10	L12	154574	1174	315822	324833	0.23761
L10	L139	159275	899	315822	371202	0.229216
L10	L14	132992	324	315822	452619	0.172224
L10	L158	156943	1054	315822	313899	0.245879
L10	L170	151510	1199	315822	314125	0.236706
L10	L173	152443	1429	315822	312983	0.237888
L10	L19	165097	1821	315822	345179	0.244258
L10	L207	151175	1083	315822	314264	0.23649
L10	L208	149210	1234	315822	311939	0.233755
L10	L212	160321	887	315822	370150	0.231128
L10	L224	153322	1119	315822	315373	0.239362
L10	L230	140435	328	315822	311810	0.222709
L10	L247	153564	1419	315822	366414	0.220929
L10	L256	145305	1171	315822	303164	0.230963
L10	L257	154247	1511	315822	361381	0.223308
L10	L271	154520	1153	315822	317625	0.240295
L10	L274	152577	1091	315822	361964	0.221892
L10	L278	154674	1275	315822	318002	0.24001
L10	L282	142769	1122	315822	340368	0.214153
L10	L284	158827	1181	315822	368963	0.228488
L10	L288	163161	1235	315822	316831	0.253995
L10	L297	154686	1133	315822	365913	0.223577
L10	L301	141394	1171	315822	335274	0.213566
L10	L302	148431	1213	315822	306317	0.234682
L10	L303	135054	1105	315822	282919	0.221872
L10	L30	168275	2002	315822	350837	0.246409
L10	L310	143661	344	315822	366353	0.209584
L10	L34	153062	1032	315822	320599	0.237261
L10	L49	155745	1420	315822	363248	0.225168
L10	L59	151517	1103	315822	315013	0.236688
L10	L72	155385	1168	315822	365012	0.224796
L10	L75	155913	1122	315822	323114	0.240508
L10	L83	156626	1090	315822	368021	0.22585
L10	L95	155448	1110	315822	323169	0.239797
L10	L96	151517	1103	315822	315013	0.236688
L10	L98	150398	1252	315822	315731	0.234175
L114	L10	151844	1220	362378	315822	0.220295
L114	L114	362378	0	362378	362378	0.5
L114	L121	195427	1065	362378	356020	0.269067
L114	L122	152899	1289	362378	315823	0.221647
L114	L127	152607	1184	362378	312895	0.222486
L114	L12	161965	1195	362378	324833	0.232207
L114	L139	202600	1090	362378	371202	0.273208
L114	L14	137259	321	362378	452619	0.167629
L114	L158	150484	1358	362378	313899	0.218502
L114	L170	151371	1275	362378	314125	0.219986
L114	L173	150676	1363	362378	312983	0.219068
L114	L19	166033	1735	362378	345179	0.229753
L114	L207	151344	1243	362378	314264	0.219995
L114	L208	149853	1469	362378	311939	0.217872
L114	L212	201009	1118	362378	370150	0.271352
L114	L224	153031	1208	362378	315373	0.222228
L114	L230	140170	377	362378	311810	0.206791
L114	L247	203586	1094	362378	366414	0.276345
L114	L256	146862	1121	362378	303164	0.217297
L114	L257	195767	1273	362378	361381	0.266969
L114	L271	153181	1122	362378	317625	0.221965
L114	L274	200303	845	362378	361964	0.274198
L114	L278	153221	1219	362378	318002	0.221616
L114	L282	189871	952	362378	340368	0.267475
L114	L284	203483	1061	362378	368963	0.275331
L114	L288	152468	1253	362378	316831	0.220789
L114	L297	203138	1034	362378	365913	0.276085
L114	L301	186533	1020	362378	335274	0.264448
L114	L302	149082	1226	362378	306317	0.219278
L114	L303	136095	1195	362378	282919	0.207199
L114	L30	167442	2184	362378	350837	0.228646
L114	L310	181890	349	362378	366353	0.24864
L114	L34	152566	1298	362378	320599	0.219583
L114	L49	195800	1211	362378	363248	0.266498
L114	L59	150517	1175	362378	315013	0.218732
L114	L72	201454	968	362378	365012	0.274293
L114	L75	160324	1147	362378	323114	0.230535
L114	L83	202037	962	362378	368021	0.273978
L114	L95	156744	1226	362378	323169	0.225064
L114	L96	150517	1175	362378	315013	0.218732
L114	L98	152212	1361	362378	315731	0.220451
L121	L10	153706	1230	356020	315822	0.225121
L121	L114	195427	1065	356020	362378	0.269067
L121	L121	356020	0	356020	356020	0.5
L121	L122	156581	1282	356020	315823	0.229246
L121	L127	151860	1342	356020	312895	0.223012
L121	L12	159165	1142	356020	324833	0.230418
L121	L139	195285	974	356020	371202	0.265857
L121	L14	139686	424	356020	452619	0.171693
L121	L158	154849	1371	356020	313899	0.227053
L121	L170	158217	1170	356020	314125	0.232602
L121	L173	155588	1308	356020	312983	0.228657
L121	L19	171322	1826	356020	345179	0.239119
L121	L207	154168	1194	356020	314264	0.226441
L121	L208	154311	1141	356020	311939	0.227602
L121	L212	203112	1161	356020	370150	0.276506
L121	L224	158795	1181	356020	315373	0.232998
L121	L230	142577	380	356020	311810	0.212355
L121	L247	206835	940	356020	366414	0.283701
L121	L256	151591	1270	356020	303164	0.226114
L121	L257	269971	485	356020	361381	0.374966
L121	L271	154854	1085	356020	317625	0.226654
L121	L274	194531	1111	356020	361964	0.267846
L121	L278	157236	1274	356020	318002	0.2295
L121	L282	189907	1042	356020	340368	0.26971
L121	L284	192723	1087	356020	368963	0.262832
L121	L288	157974	1107	356020	316831	0.231493
L121	L297	204347	948	356020	365913	0.280429
L121	L301	188757	1034	356020	335274	0.270057
L121	L302	153284	1118	356020	306317	0.228053
L121	L303	140472	1062	356020	282919	0.216528
L121	L30	171616	2029	356020	350837	0.237047
L121	L310	185616	375	356020	366353	0.255915
L121	L34	156262	1241	356020	320599	0.227277
L121	L49	295050	321	356020	363248	0.409316
L121	L59	156932	1160	356020	315013	0.230409
L121	L72	207304	1207	356020	365012	0.284162
L121	L75	152470	1157	356020	323114	0.221099
L121	L83	201662	1064	356020	368021	0.275584
L121	L95	153598	1369	356020	323169	0.222118
L121	L96	156932	1160	356020	315013	0.230409
L121	L98	158418	1236	356020	315731	0.232149
L122	L10	152905	1223	315823	315822	0.238202
L122	L114	152899	1289	315823	362378	0.221647
L122	L121	156581	1282	315823	356020	0.229246
L122	L122	315823	0	315823	315823	0.5
L122	L127	150053	1394	315823	312895	0.234231
L122	L12	156185	1314	315823	324833	0.239687
L122	L139	153366	1282	315823	371202	0.2195
L122	L14	136045	370	315823	452619	0.176077
L122	L158	154494	1136	315823	313899	0.241729
L122	L170	157307	1222	315823	314125	0.245835
L122	L173	155973	1424	315823	312983	0.243517
L122	L19	167929	1734	315823	345179	0.248806
L122	L207	151773	1384	315823	314264	0.236483
L122	L208	151826	1402	315823	311939	0.237386
L122	L212	158576	1158	315823	370150	0.227793
L122	L224	153298	1189	315823	315373	0.239102
L122	L230	140732	437	315823	311810	0.222834
L122	L247	155759	1280	315823	366414	0.224554
L122	L256	146425	1307	315823	303164	0.232333
L122	L257	157020	1409	315823	361381	0.227704
L122	L271	155371	1263	315823	317625	0.241291
L122	L274	153277	1214	315823	361964	0.222561
L122	L278	154340	1263	315823	318002	0.23952
L122	L282	142725	1228	315823	340368	0.213762
L122	L284	154132	1381	315823	368963	0.221047
L122	L288	151756	1444	315823	316831	0.235307
L122	L297	153500	1351	315823	365913	0.221197
L122	L301	140965	1295	315823	335274	0.212526
L122	L302	149417	1240	315823	306317	0.23618
L122	L303	136549	1330	315823	282919	0.223617
L122	L30	169317	2030	315823	350837	0.247888
L122	L310	143605	424	315823	366353	0.209267
L122	L34	151316	1111	315823	320599	0.234269
L122	L49	157572	1360	315823	363248	0.228035
L122	L59	151350	1278	315823	315013	0.235868
L122	L72	156563	1262	315823	365012	0.22625
L122	L75	154582	1208	315823	323114	0.238155
L122	L83	155975	1168	315823	368021	0.22467
L122	L95	152590	1275	315823	323169	0.234807
L122	L96	151350	1278	315823	315013	0.235868
L122	L98	150558	1303	315823	315731	0.234267
L127	L10	147836	1165	312895	315822	0.231433
L127	L114	152607	1184	312895	362378	0.222486
L127	L121	151860	1342	312895	356020	0.223012
L127	L122	150053	1394	312895	315823	0.234231
L127	L127	312895	0	312895	312895	0.5
L127	L12	155935	1246	312895	324833	0.240609
L127	L139	156602	1174	312895	371202	0.225486
L127	L14	134849	369	312895	452619	0.175191
L127	L158	152155	1140	312895	313899	0.239114
L127	L170	147975	1333	312895	314125	0.231745
L127	L173	151990	1486	312895	312983	0.238094
L127	L19	163535	1794	312895	345179	0.243053
L127	L207	149467	1165	312895	314264	0.234609
L127	L208	153696	1397	312895	311939	0.241507
L127	L212	153622	1117	312895	370150	0.221637
L127	L224	150562	1248	312895	315373	0.235673
L127	L230	138276	370	312895	311810	0.220162
L127	L247	155282	1518	312895	366414	0.224119
L127	L256	145749	1283	312895	303164	0.232418
L127	L257	153368	1553	312895	361381	0.222849
L127	L271	153142	1382	312895	317625	0.238498
L127	L274	151535	1145	312895	361964	0.22115
L127	L278	153542	1324	312895	318002	0.239174
L127	L282	142919	1167	312895	340368	0.215204
L127	L284	158359	1129	312895	368963	0.228935
L127	L288	149972	1263	312895	316831	0.234143
L127	L297	153582	1121	312895	365913	0.22295
L127	L301	141021	1133	312895	335274	0.214072
L127	L302	146772	1421	312895	306317	0.232441
L127	L303	134659	1287	312895	282919	0.221688
L127	L30	165659	2070	312895	350837	0.24335
L127	L310	142518	372	312895	366353	0.208722
L127	L34	153059	1127	312895	320599	0.238053
L127	L49	152866	1544	312895	363248	0.221518
L127	L59	150699	1218	312895	315013	0.236122
L127	L72	155679	1368	312895	365012	0.225611
L127	L75	153537	1050	312895	323114	0.238105
L127	L83	154208	1183	312895	368021	0.222997
L127	L95	153397	1194	312895	323169	0.237412
L127	L96	150699	1218	312895	315013	0.236122
L127	L98	149757	1296	312895	315731	0.234106
L12	L10	154574	1174	324833	315822	0.23761
L12	L114	161965	1195	324833	362378	0.232207
L12	L121	159165	1142	324833	356020	0.230418
L12	L122	156185	1314	324833	315823	0.239687
L12	L127	155935	1246	324833	312895	0.240609
L12	L12	324833	0	324833	324833	0.5
L12	L139	160543	1048	324833	371202	0.227642
L12	L14	141264	325	324833	452619	0.180865
L12	L158	156798	1246	324833	313899	0.241582
L12	L170	156336	1190	324833	314125	0.240949
L12	L173	156242	1577	324833	312983	0.240019
L12	L19	168948	1746	324833	345179	0.246945
L12	L207	154167	1214	324833	314264	0.237427
L12	L208	154034	1343	324833	311939	0.23768
L12	L212	160298	1275	324833	370150	0.226981
L12	L224	157142	1248	324833	315373	0.241557
L12	L230	144078	378	324833	311810	0.225121
L12	L247	158344	1231	324833	366414	0.225508
L12	L256	152493	1265	324833	303164	0.238796
L12	L257	159676	1314	324833	361381	0.228862
L12	L271	160820	908	324833	317625	0.247493
L12	L274	159272	1181	324833	361964	0.228466
L12	L278	157979	1270	324833	318002	0.241802
L12	L282	148424	1021	324833	340368	0.220057
L12	L284	160313	1226	324833	368963	0.227532
L12	L288	158398	1179	324833	316831	0.24318
L12	L297	158584	1138	324833	365913	0.226289
L12	L301	145485	1105	324833	335274	0.217048
L12	L302	153349	1174	324833	306317	0.239247
L12	L303	139695	1138	324833	282919	0.22611
L12	L30	170675	2005	324833	350837	0.246666
L12	L310	148435	395	324833	366353	0.213611
L12	L34	156943	1168	324833	320599	0.23954
L12	L49	159401	1272	324833	363248	0.227963
L12	L59	157936	1260	324833	315013	0.242896
L12	L72	160246	1324	324833	365012	0.228454
L12	L75	159974	1056	324833	323114	0.243634
L12	L83	162500	1115	324833	368021	0.231319
L12	L95	161726	1140	324833	323169	0.246058
L12	L96	157936	1260	324833	315013	0.242896
L12	L98	156204	1275	324833	315731	0.239873
L139	L10	159275	899	371202	315822	0.229216
L139	L114	202600	1090	371202	362378	0.273208
L139	L121	195285	974	371202	356020	0.265857
L139	L122	153366	1282	371202	315823	0.2195
L139	L127	156602	1174	371202	312895	0.225486
L139	L12	160543	1048	371202	324833	0.227642
L139	L139	371202	0	371202	371202	0.5
L139	L14	139359	289	371202	452619	0.16846
L139	L158	156088	1170	371202	313899	0.224417
L139	L170	155006	1107	371202	314125	0.222948
L139	L173	157820	1382	371202	312983	0.226629
L139	L19	169099	1623	371202	345179	0.231515
L139	L207	153773	1191	371202	314264	0.220859
L139	L208	152554	1331	371202	311939	0.219416
L139	L212	207966	824	371202	370150	0.2783
L139	L224	157022	1132	371202	315373	0.225406
L139	L230	159170	270	371202	311810	0.232251
L139	L247	216812	1066	371202	366414	0.291046
L139	L256	150774	1062	371202	303164	0.220429
L139	L257	205710	1130	371202	361381	0.277716
L139	L271	156986	941	371202	317625	0.225171
L139	L274	211054	898	371202	361964	0.285417
L139	L278	156236	1246	371202	318002	0.223075
L139	L282	194506	795	371202	340368	0.271113
L139	L284	316135	326	371202	368963	0.426233
L139	L288	156030	1129	371202	316831	0.223495
L139	L297	210340	940	371202	365913	0.282805
L139	L301	192330	888	371202	335274	0.269725
L139	L302	150666	1081	371202	306317	0.219188
L139	L303	138363	1020	371202	282919	0.208406
L139	L30	170373	2008	371202	350837	0.230399
L139	L310	193557	270	371202	366353	0.261698
L139	L34	158403	993	371202	320599	0.226101
L139	L49	206610	1133	371202	363248	0.278227
L139	L59	156341	1106	371202	315013	0.224607
L139	L72	200957	1041	371202	365012	0.270132
L139	L75	158610	937	371202	323114	0.225742
L139	L83	213005	938	371202	368021	0.285609
L139	L95	160051	943	371202	323169	0.227782
L139	L96	156341	1106	371202	315013	0.224607
L139	L98	155245	1201	371202	315731	0.222501
L14	L10	132992	324	452619	315822	0.172224
L14	L114	137259	321	452619	362378	0.167629
L14	L121	139686	424	452619	356020	0.171693
L14	L122	136045	370	452619	315823	0.176077
L14	L127	134849	369	452619	312895	0.175191
L14	L12	141264	325	452619	324833	0.180865
L14	L139	139359	289	452619	371202	0.16846
L14	L14	452619	0	452619	452619	0.5
L14	L158	134973	386	452619	313899	0.175079
L14	L170	135099	330	452619	314125	0.175338
L14	L173	136630	345	452619	312983	0.17756
L14	L19	181440	989	452619	345179	0.224947
L14	L207	134233	286	452619	314264	0.174291
L14	L208	138942	414	452619	311939	0.180646
L14	L212	139166	277	452619	370150	0.16847
L14	L224	149978	355	452619	315373	0.194361
L14	L230	149984	0	452619	311810	0.196204
L14	L247	141533	328	452619	366414	0.172004
L14	L256	196289	194	452619	303164	0.259203
L14	L257	140775	347	452619	361381	0.17209
L14	L271	137407	284	452619	317625	0.177657
L14	L274	140738	287	452619	361964	0.172068
L14	L278	141761	369	452619	318002	0.182999
L14	L282	130567	274	452619	340368	0.163961
L14	L284	140370	331	452619	368963	0.170048
L14	L288	139398	357	452619	316831	0.180238
L14	L297	139931	285	452619	365913	0.170257
L14	L301	130017	309	452619	335274	0.164234
L14	L302	136288	377	452619	306317	0.178584
L14	L303	123301	304	452619	282919	0.166807
L14	L30	170200	1711	452619	350837	0.207576
L14	L310	155542	0	452619	366353	0.189923
L14	L34	137071	334	452619	320599	0.176409
L14	L49	140907	352	452619	363248	0.171845
L14	L59	202476	255	452619	315013	0.263103
L14	L72	141800	332	452619	365012	0.172616
L14	L75	136418	325	452619	323114	0.175019
L14	L83	141107	303	452619	368021	0.171209
L14	L95	135569	304	452619	323169	0.173966
L14	L96	202476	255	452619	315013	0.263103
L14	L98	137420	359	452619	315731	0.177916
L158	L10	156943	1054	313899	315822	0.245879
L158	L114	150484	1358	313899	362378	0.218502
L158	L121	154849	1371	313899	356020	0.227053
L158	L122	154494	1136	313899	315823	0.241729
L158	L127	152155	1140	313899	312895	0.239114
L158	L12	156798	1246	313899	324833	0.241582
L158	L139	156088	1170	313899	371202	0.224417
L158	L14	134973	386	313899	452619	0.175079
L158	L158	313899	0	313899	313899	0.5
L158	L170	151551	1277	313899	314125	0.237247
L158	L173	152501	1389	313899	312983	0.238838
L158	L19	167338	1607	313899	345179	0.249021
L158	L207	155762	1290	313899	314264	0.243857
L158	L208	151078	1327	313899	311939	0.23716
L158	L212	158852	1075	313899	370150	0.22908
L158	L224	153571	1256	313899	315373	0.240054
L158	L230	141141	366	313899	311810	0.2244
L158	L247	155434	1426	313899	366414	0.224282
L158	L256	148052	1221	313899	303164	0.235973
L158	L257	155439	1531	313899	361381	0.22565
L158	L271	161871	1194	313899	317625	0.252537
L158	L274	154909	1182	313899	361964	0.225704
L158	L278	155720	1236	313899	318002	0.242519
L158	L282	142065	1140	313899	340368	0.213651
L158	L284	155323	1103	313899	368963	0.224228
L158	L288	155912	1228	313899	316831	0.243299
L158	L297	156060	1251	313899	365913	0.225883
L158	L301	142360	1307	313899	335274	0.215268
L158	L302	150782	1297	313899	306317	0.23893
L158	L303	138715	1180	313899	282919	0.22847
L158	L30	169236	1843	313899	350837	0.249046
L158	L310	142916	428	313899	366353	0.208834
L158	L34	155038	1033	313899	320599	0.241091
L158	L49	155896	1440	313899	363248	0.225972
L158	L59	153650	1190	313899	315013	0.240526
L158	L72	156427	1351	313899	365012	0.226429
L158	L75	159177	1088	313899	323114	0.246464
L158	L83	153954	1244	313899	368021	0.222117
L158	L95	156805	1103	313899	323169	0.242673
L158	L96	153650	1190	313899	315013	0.240526
L158	L98	153123	1126	313899	315731	0.239619
L170	L10	151510	1199	314125	315822	0.236706
L170	L114	151371	1275	314125	362378	0.219986
L170	L121	158217	1170	314125	356020	0.232602
L170	L122	157307	1222	314125	315823	0.245835
L170	L127	147975	1333	314125	312895	0.231745
L170	L12	156336	1190	314125	324833	0.240949
L170	L139	155006	1107	314125	371202	0.222948
L170	L14	135099	330	314125	452619	0.175338
L170	L158	151551	1277	314125	313899	0.237247
L170	L170	314125	0	314125	314125	0.5
L170	L173	156986	1276	314125	312983	0.246264
L170	L19	166155	1568	314125	345179	0.247259
L170	L207	152273	1215	314125	314264	0.238456
L170	L208	153632	1296	314125	311939	0.241253
L170	L212	157243	1271	314125	370150	0.22608
L170	L224	152259	1097	314125	315373	0.238388
L170	L230	142002	352	314125	311810	0.225739
L170	L247	158588	1038	314125	366414	0.229982
L170	L256	148533	1175	314125	303164	0.236815
L170	L257	157887	1319	314125	361381	0.229826
L170	L271	153736	1158	314125	317625	0.239683
L170	L274	154362	979	314125	361964	0.22542
L170	L278	156823	1079	314125	318002	0.244674
L170	L282	142816	1271	314125	340368	0.214325
L170	L284	155094	1181	314125	368963	0.223591
L170	L288	157705	1196	314125	316831	0.246155
L170	L297	159588	942	314125	365913	0.231905
L170	L301	146987	975	314125	335274	0.22334
L170	L302	152089	1032	314125	306317	0.241803
L170	L303	136247	1013	314125	282919	0.224809
L170	L30	167725	1844	314125	350837	0.246686
L170	L310	144804	340	314125	366353	0.211798
L170	L34	153653	1225	314125	320599	0.238219
L170	L49	158790	1223	314125	363248	0.230809
L170	L59	153558	1103	314125	315013	0.24057
L170	L72	156029	1335	314125	365012	0.225815
L170	L75	154688	1245	314125	323114	0.23884
L170	L83	153849	1350	314125	368021	0.221579
L170	L95	154052	1162	314125	323169	0.238082
L170	L96	153558	1103	314125	315013	0.24057
L170	L98	155651	1087	314125	315731	0.24367
L173	L10	152443	1429	312983	315822	0.237888
L173	L114	150676	1363	312983	362378	0.219068
L173	L121	155588	1308	312983	356020	0.228657
L173	L122	155973	1424	312983	315823	0.243517
L173	L127	151990	1486	312983	312895	0.238094
L173	L12	156242	1577	312983	324833	0.240019
L173	L139	157820	1382	312983	371202	0.226629
L173	L14	136630	345	312983	452619	0.17756
L173	L158	152501	1389	312983	313899	0.238838
L173	L170	156986	1276	312983	314125	0.246264
L173	L173	312983	0	312983	312983	0.5
L173	L19	167803	1783	312983	345179	0.249539
L173	L207	154645	1427	312983	314264	0.241996
L173	L208	156277	1214	312983	311939	0.246189
L173	L212	155181	1459	312983	370150	0.222889
L173	L224	153364	1394	312983	315373	0.239635
L173	L230	143518	323	312983	311810	0.228671
L173	L247	156411	1349	312983	366414	0.226249
L173	L256	148734	1300	312983	303164	0.237174
L173	L257	156049	1340	312983	361381	0.227428
L173	L271	154742	1325	312983	317625	0.241183
L173	L274	156022	1023	312983	361964	0.228131
L173	L278	156594	1192	312983	318002	0.244396
L173	L282	141287	1385	312983	340368	0.21201
L173	L284	158479	1374	312983	368963	0.228363
L173	L288	160446	1142	312983	316831	0.251125
L173	L297	156907	1256	312983	365913	0.227421
L173	L301	143054	1321	312983	335274	0.216599
L173	L302	152242	1308	312983	306317	0.241605
L173	L303	138914	1287	312983	282919	0.228796
L173	L30	169638	2026	312983	350837	0.249444
L173	L310	145347	392	312983	366353	0.2128
L173	L34	155982	1350	312983	320599	0.241929
L173	L49	157781	1263	312983	363248	0.229589
L173	L59	154879	1212	312983	315013	0.242764
L173	L72	157079	1378	312983	365012	0.227617
L173	L75	153600	1707	312983	323114	0.236105
L173	L83	156395	1339	312983	368021	0.225721
L173	L95	154562	1612	312983	323169	0.237896
L173	L96	154879	1212	312983	315013	0.242764
L173	L98	154565	1247	312983	315731	0.241876
L19	L10	165097	1821	345179	315822	0.244258
L19	L114	166033	1735	345179	362378	0.229753
L19	L121	171322	1826	345179	356020	0.239119
L19	L122	167929	1734	345179	315823	0.248806
L19	L127	163535	1794	345179	312895	0.243053
L19	L12	168948	1746	345179	324833	0.246945
L19	L139	169099	1623	345179	371202	0.231515
L19	L14	181440	989	345179	452619	0.224947
L19	L158	167338	1607	345179	313899	0.249021
L19	L170	166155	1568	345179	314125	0.247259
L19	L173	167803	1783	345179	312983	0.249539
L19	L19	345179	0	345179	345179	0.5
L19	L207	163607	1798	345179	314264	0.242646
L19	L208	168849	1769	345179	311939	0.25157
L19	L212	168983	1726	345179	370150	0.231405
L19	L224	190694	1203	345179	315373	0.285046
L19	L230	156675	876	345179	311810	0.235808
L19	L247	172058	1665	345179	366414	0.237113
L19	L256	212884	1228	345179	303164	0.324563
L19	L257	171966	2038	345179	361381	0.237616
L19	L271	166928	1396	345179	317625	0.247639
L19	L274	170333	1437	345179	361964	0.236811
L19	L278	173373	1585	345179	318002	0.256646
L19	L282	157938	1726	345179	340368	0.225347
L19	L284	170230	1688	345179	368963	0.233643
L19	L288	171675	1650	345179	316831	0.254339
L19	L297	170993	1689	345179	365913	0.235715
L19	L301	157459	1597	345179	335274	0.226709
L19	L302	166758	1560	345179	306317	0.251173
L19	L303	151399	1767	345179	282919	0.235417
L19	L30	283232	137	345179	350837	0.40654
L19	L310	160292	880	345179	366353	0.222804
L19	L34	169782	1537	345179	320599	0.250396
L19	L49	173061	1954	345179	363248	0.238773
L19	L59	219702	1204	345179	315013	0.329138
L19	L72	172217	1742	345179	365012	0.237588
L19	L75	168073	1919	345179	323114	0.245753
L19	L83	171296	1589	345179	368021	0.235723
L19	L95	166947	1736	345179	323169	0.244596
L19	L96	219702	1204	345179	315013	0.329138
L19	L98	167777	1573	345179	315731	0.249097
L207	L10	151175	1083	314264	315822	0.23649
L207	L114	151344	1243	314264	362378	0.219995
L207	L121	154168	1194	314264	356020	0.226441
L207	L122	151773	1384	314264	315823	0.236483
L207	L127	149467	1165	314264	312895	0.234609
L207	L12	154167	1214	314264	324833	0.237427
L207	L139	153773	1191	314264	371202	0.220859
L207	L14	134233	286	314264	452619	0.174291
L207	L158	155762	1290	314264	313899	0.243857
L207	L170	152273	1215	314264	314125	0.238456
L207	L173	154645	1427	314264	312983	0.241996
L207	L19	163607	1798	314264	345179	0.242646
L207	L207	314264	0	314264	314264	0.5
L207	L208	152921	1368	314264	311939	0.239834
L207	L212	152459	1203	314264	370150	0.219243
L207	L224	151483	1266	314264	315373	0.236566
L207	L230	140343	344	314264	311810	0.223065
L207	L247	153284	1257	314264	366414	0.2215
L207	L256	147468	1034	314264	303164	0.235493
L207	L257	156062	1343	314264	361381	0.227007
L207	L271	154616	1298	314264	317625	0.24058
L207	L274	153283	1163	314264	361964	0.223234
L207	L278	156426	1149	314264	318002	0.243771
L207	L282	140177	1169	314264	340368	0.21056
L207	L284	154786	1373	314264	368963	0.222532
L207	L288	158241	1055	314264	316831	0.247397
L207	L297	154477	976	314264	365913	0.224243
L207	L301	140277	1027	314264	335274	0.212802
L207	L302	150822	1205	314264	306317	0.23915
L207	L303	147450	1076	314264	282919	0.243306
L207	L30	165280	2054	314264	350837	0.242327
L207	L310	143850	357	314264	366353	0.210303
L207	L34	153520	1198	314264	320599	0.238042
L207	L49	156494	1242	314264	363248	0.227317
L207	L59	152899	1093	314264	315013	0.239502
L207	L72	154670	1362	314264	365012	0.223688
L207	L75	153894	1314	314264	323114	0.237325
L207	L83	155827	1087	314264	368021	0.225204
L207	L95	154840	1246	314264	323169	0.239002
L207	L96	152899	1093	314264	315013	0.239502
L207	L98	152431	1235	314264	315731	0.238035
L208	L10	149210	1234	311939	315822	0.233755
L208	L114	149853	1469	311939	362378	0.217872
L208	L121	154311	1141	311939	356020	0.227602
L208	L122	151826	1402	311939	315823	0.237386
L208	L127	153696	1397	311939	312895	0.241507
L208	L12	154034	1343	311939	324833	0.23768
L208	L139	152554	1331	311939	371202	0.219416
L208	L14	138942	414	311939	452619	0.180646
L208	L158	151078	1327	311939	313899	0.23716
L208	L170	153632	1296	311939	314125	0.241253
L208	L173	156277	1214	311939	312983	0.246189
L208	L19	168849	1769	311939	345179	0.25157
L208	L207	152921	1368	311939	314264	0.239834
L208	L208	311939	0	311939	311939	0.5
L208	L212	154912	1302	311939	370150	0.223296
L208	L224	155313	1083	311939	315373	0.244132
L208	L230	142059	368	311939	311810	0.22657
L208	L247	156268	1183	311939	366414	0.226876
L208	L256	149730	1321	311939	303164	0.239127
L208	L257	156630	1146	311939	361381	0.229219
L208	L271	155112	1353	311939	317625	0.242082
L208	L274	154255	1105	311939	361964	0.225619
L208	L278	156309	1423	311939	318002	0.243615
L208	L282	140604	1264	311939	340368	0.211673
L208	L284	154052	1319	311939	368963	0.222373
L208	L288	155849	1279	311939	316831	0.243795
L208	L297	154855	1181	311939	365913	0.224965
L208	L301	142176	1212	311939	335274	0.215929
L208	L302	153057	1357	311939	306317	0.243173
L208	L303	136863	1257	311939	282919	0.225851
L208	L30	171128	1896	311939	350837	0.252477
L208	L310	145231	383	311939	366353	0.212983
L208	L34	151855	1293	311939	320599	0.235984
L208	L49	156026	1096	311939	363248	0.227839
L208	L59	155747	1246	311939	315013	0.244445
L208	L72	154508	1444	311939	365012	0.223975
L208	L75	154534	1416	311939	323114	0.238881
L208	L83	153999	1248	311939	368021	0.222812
L208	L95	151585	1394	311939	323169	0.234286
L208	L96	155747	1246	311939	315013	0.244445
L208	L98	154511	1261	311939	315731	0.242148
L212	L10	160321	887	370150	315822	0.231128
L212	L114	201009	1118	370150	362378	0.271352
L212	L121	203112	1161	370150	356020	0.276506
L212	L122	158576	1158	370150	315823	0.227793
L212	L127	153622	1117	370150	312895	0.221637
L212	L12	160298	1275	370150	324833	0.226981
L212	L139	207966	824	370150	371202	0.2783
L212	L14	139166	277	370150	452619	0.16847
L212	L158	158852	1075	370150	313899	0.22908
L212	L170	157243	1271	370150	314125	0.22608
L212	L173	155181	1459	370150	312983	0.222889
L212	L19	168983	1726	370150	345179	0.231405
L212	L207	152459	1203	370150	314264	0.219243
L212	L208	154912	1302	370150	311939	0.223296
L212	L212	370150	0	370150	370150	0.5
L212	L224	155206	1111	370150	315373	0.223164
L212	L230	142793	328	370150	311810	0.208424
L212	L247	212767	1182	370150	366414	0.285655
L212	L256	149809	954	370150	303164	0.219661
L212	L257	206285	1363	370150	361381	0.278264
L212	L271	158039	1138	370150	317625	0.226474
L212	L274	200417	1060	370150	361964	0.270855
L212	L278	157752	1221	370150	318002	0.225691
L212	L282	201152	759	370150	340368	0.28097
L212	L284	204751	945	370150	368963	0.274465
L212	L288	160780	1218	370150	316831	0.230493
L212	L297	219627	926	370150	365913	0.295865
L212	L301	200959	945	370150	335274	0.282198
L212	L302	152789	1223	370150	306317	0.222247
L212	L303	139087	1192	370150	282919	0.209324
L212	L30	171111	2041	370150	350837	0.231667
L212	L310	189110	280	370150	366353	0.256007
L212	L34	156632	987	370150	320599	0.223899
L212	L49	206460	1292	370150	363248	0.277988
L212	L59	154459	951	370150	315013	0.222658
L212	L72	209222	940	370150	365012	0.282036
L212	L75	159751	1098	370150	323114	0.227266
L212	L83	203861	956	370150	368021	0.27358
L212	L95	159108	1095	370150	323169	0.226329
L212	L96	154459	951	370150	315013	0.222658
L212	L98	155027	1200	370150	315731	0.222527
L224	L10	153322	1119	315373	315822	0.239362
L224	L114	153031	1208	315373	362378	0.222228
L224	L121	158795	1181	315373	356020	0.232998
L224	L122	153298	1189	315373	315823	0.239102
L224	L127	150562	1248	315373	312895	0.235673
L224	L12	157142	1248	315373	324833	0.241557
L224	L139	157022	1132	315373	371202	0.225406
L224	L14	149978	355	315373	452619	0.194361
L224	L158	153571	1256	315373	313899	0.240054
L224	L170	152259	1097	315373	314125	0.238388
L224	L173	153364	1394	315373	312983	0.239635
L224	L19	190694	1203	315373	345179	0.285046
L224	L207	151483	1266	315373	314264	0.236566
L224	L208	155313	1083	315373	311939	0.244132
L224	L212	155206	1111	315373	370150	0.223164
L224	L224	315373	0	315373	315373	0.5
L224	L230	143547	380	315373	311810	0.227664
L224	L247	157347	1147	315373	366414	0.227421
L224	L256	149897	1080	315373	303164	0.238849
L224	L257	159365	1243	315373	361381	0.231811
L224	L271	152665	1118	315373	317625	0.237645
L224	L274	158087	1085	315373	361964	0.230191
L224	L278	158687	1130	315373	318002	0.246974
L224	L282	145043	1114	315373	340368	0.217792
L224	L284	157347	1171	315373	368963	0.226504
L224	L288	157491	1133	315373	316831	0.24553
L224	L297	156468	1054	315373	365913	0.226572
L224	L301	144145	1055	315373	335274	0.218298
L224	L302	153726	1063	315373	306317	0.243851
L224	L303	141437	1077	315373	282919	0.232801
L224	L30	182882	1504	315373	350837	0.269996
L224	L310	149646	405	315373	366353	0.218322
L224	L34	154595	1089	315373	320599	0.23966
L224	L49	159453	1332	315373	363248	0.231041
L224	L59	155393	1119	315373	315013	0.242954
L224	L72	156914	1309	315373	365012	0.226777
L224	L75	155518	1151	315373	323114	0.239967
L224	L83	158191	1090	315373	368021	0.228289
L224	L95	152911	1065	315373	323169	0.236133
L224	L96	155393	1119	315373	315013	0.242954
L224	L98	157719	1133	315373	315731	0.246319
L230	L10	140435	328	311810	315822	0.222709
L230	L114	140170	377	311810	362378	0.206791
L230	L121	142577	380	311810	356020	0.212355
L230	L122	140732	437	311810	315823	0.222834
L230	L127	138276	370	311810	312895	0.220162
L230	L12	144078	378	311810	324833	0.225121
L230	L139	159170	270	311810	371202	0.232251
L230	L14	149984	0	311810	452619	0.196204
L230	L158	141141	366	311810	313899	0.2244
L230	L170	142002	352	311810	314125	0.225739
L230	L173	143518	323	311810	312983	0.228671
L230	L19	156675	876	311810	345179	0.235808
L230	L207	140343	344	311810	314264	0.223065
L230	L208	142059	368	311810	311939	0.22657
L230	L212	142793	328	311810	370150	0.208424
L230	L224	143547	380	311810	315373	0.227664
L230	L230	311810	0	311810	311810	0.5
L230	L247	144342	360	311810	366414	0.211762
L230	L256	141251	463	311810	303164	0.22818
L230	L257	144225	326	311810	361381	0.213272
L230	L271	141624	380	311810	317625	0.223794
L230	L274	143208	349	311810	361964	0.21151
L230	L278	146697	408	311810	318002	0.231626
L230	L282	132645	378	311810	340368	0.202229
L230	L284	163118	271	311810	368963	0.238811
L230	L288	142646	282	311810	316831	0.226015
L230	L297	144784	303	311810	365913	0.212739
L230	L301	133917	349	311810	335274	0.205876
L230	L302	225173	199	311810	306317	0.363639
L230	L303	126955	303	311810	282919	0.212448
L230	L30	157093	1074	311810	350837	0.233827
L230	L310	158697	0	311810	366353	0.23401
L230	L34	142219	336	311810	320599	0.223822
L230	L49	144061	292	311810	363248	0.21254
L230	L59	145346	396	311810	315013	0.230614
L230	L72	143894	352	311810	365012	0.211562
L230	L75	141453	302	311810	323114	0.221836
L230	L83	143458	367	311810	368021	0.20994
L230	L95	143991	314	311810	323169	0.225776
L230	L96	145346	396	311810	315013	0.230614
L230	L98	143620	314	311810	315731	0.227861
L247	L10	153564	1419	366414	315822	0.220929
L247	L114	203586	1094	366414	362378	0.276345
L247	L121	206835	940	366414	356020	0.283701
L247	L122	155759	1280	366414	315823	0.224554
L247	L127	155282	1518	366414	312895	0.224119
L247	L12	158344	1231	366414	324833	0.225508
L247	L139	216812	1066	366414	371202	0.291046
L247	L14	141533	328	366414	452619	0.172004
L247	L158	155434	1426	366414	313899	0.224282
L247	L170	158588	1038	366414	314125	0.229982
L247	L173	156411	1349	366414	312983	0.226249
L247	L19	172058	1665	366414	345179	0.237113
L247	L207	153284	1257	366414	314264	0.2215
L247	L208	156268	1183	366414	311939	0.226876
L247	L212	212767	1182	366414	370150	0.285655
L247	L224	157347	1147	366414	315373	0.227421
L247	L230	144342	360	366414	311810	0.211762
L247	L247	366414	0	366414	366414	0.5
L247	L256	153605	1103	366414	303164	0.226111
L247	L257	212777	967	366414	361381	0.289701
L247	L271	156435	1241	366414	317625	0.225065
L247	L274	213040	893	366414	361964	0.290033
L247	L278	160264	1029	366414	318002	0.231155
L247	L282	193081	1026	366414	340368	0.27028
L247	L284	209021	1101	366414	368963	0.281242
L247	L288	157830	1130	366414	316831	0.227693
L247	L297	217139	828	366414	365913	0.294244
L247	L301	198981	837	366414	335274	0.281189
L247	L302	153812	1093	366414	306317	0.225389
L247	L303	139008	1095	366414	282919	0.210705
L247	L30	173383	1970	366414	350837	0.236239
L247	L310	193487	315	366414	366353	0.26319
L247	L34	156703	1502	366414	320599	0.223721
L247	L49	212971	989	366414	363248	0.289165
L247	L59	158256	1118	366414	315013	0.228961
L247	L72	209123	1323	366414	365012	0.282294
L247	L75	157143	1414	366414	323114	0.223798
L247	L83	212955	1079	366414	368021	0.287019
L247	L95	155071	1338	366414	323169	0.220996
L247	L96	158256	1118	366414	315013	0.228961
L247	L98	158921	1206	366414	315731	0.229437
L256	L10	145305	1171	303164	315822	0.230963
L256	L114	146862	1121	303164	362378	0.217297
L256	L121	151591	1270	303164	356020	0.226114
L256	L122	146425	1307	303164	315823	0.232333
L256	L127	145749	1283	303164	312895	0.232418
L256	L12	152493	1265	303164	324833	0.238796
L256	L139	150774	1062	303164	371202	0.220429
L256	L14	196289	194	303164	452619	0.259203
L256	L158	148052	1221	303164	313899	0.235973
L256	L170	148533	1175	303164	314125	0.236815
L256	L173	148734	1300	303164	312983	0.237174
L256	L19	212884	1228	303164	345179	0.324563
L256	L207	147468	1034	303164	314264	0.235493
L256	L208	149730	1321	303164	311939	0.239127
L256	L212	149809	954	303164	370150	0.219661
L256	L224	149897	1080	303164	315373	0.238849
L256	L230	141251	463	303164	311810	0.22818
L256	L247	153605	1103	303164	366414	0.226111
L256	L256	303164	0	303164	303164	0.5
L256	L257	152289	1326	303164	361381	0.225172
L256	L271	149695	1020	303164	317625	0.237851
L256	L274	151696	977	303164	361964	0.225133
L256	L278	156253	1128	303164	318002	0.247916
L256	L282	141240	999	303164	340368	0.216372
L256	L284	151111	1188	303164	368963	0.22129
L256	L288	151232	1205	303164	316831	0.240037
L256	L297	152547	1051	303164	365913	0.224855
L256	L301	141065	1032	303164	335274	0.21772
L256	L302	149757	1187	303164	306317	0.241817
L256	L303	134571	1182	303164	282919	0.225577
L256	L30	194234	1322	303164	350837	0.292951
L256	L310	141998	366	303164	366353	0.210997
L256	L34	151511	1201	303164	320599	0.239048
L256	L49	153139	1287	303164	363248	0.225934
L256	L59	275212	210	303164	315013	0.44452
L256	L72	152602	1130	303164	365012	0.225004
L256	L75	148524	1130	303164	323114	0.233545
L256	L83	151388	1195	303164	368021	0.221992
L256	L95	149848	1113	303164	323169	0.235693
L256	L96	275212	210	303164	315013	0.44452
L256	L98	150508	1182	303164	315731	0.239369
L257	L10	154247	1511	361381	315822	0.223308
L257	L114	195767	1273	361381	362378	0.266969
L257	L121	269971	485	361381	356020	0.374966
L257	L122	157020	1409	361381	315823	0.227704
L257	L127	153368	1553	361381	312895	0.222849
L257	L12	159676	1314	361381	324833	0.228862
L257	L139	205710	1130	361381	371202	0.277716
L257	L14	140775	347	361381	452619	0.17209
L257	L158	155439	1531	361381	313899	0.22565
L257	L170	157887	1319	361381	314125	0.229826
L257	L173	156049	1340	361381	312983	0.227428
L257	L19	171966	2038	361381	345179	0.237616
L257	L207	156062	1343	361381	314264	0.227007
L257	L208	156630	1146	361381	311939	0.229219
L257	L212	206285	1363	361381	370150	0.278264
L257	L224	159365	1243	361381	315373	0.231811
L257	L230	144225	326	361381	311810	0.213272
L257	L247	212777	967	361381	366414	0.289701
L257	L256	152289	1326	361381	303164	0.225172
L257	L257	361381	0	361381	361381	0.5
L257	L271	154621	1329	361381	317625	0.223802
L257	L274	202528	1116	361381	361964	0.276902
L257	L278	158819	1208	361381	318002	0.230213
L257	L282	192200	1201	361381	340368	0.270464
L257	L284	203391	1222	361381	368963	0.27514
L257	L288	159883	1285	361381	316831	0.231953
L257	L297	211974	1018	361381	365913	0.288656
L257	L301	193790	1035	361381	335274	0.275201
L257	L302	153867	1102	361381	306317	0.227143
L257	L303	140017	1227	361381	282919	0.213508
L257	L30	172907	2199	361381	350837	0.236598
L257	L310	189701	363	361381	366353	0.259676
L257	L34	156042	1498	361381	320599	0.224414
L257	L49	317885	287	361381	363248	0.437894
L257	L59	159913	1379	361381	315013	0.232342
L257	L72	201773	1322	361381	365012	0.274134
L257	L75	155872	1474	361381	323114	0.223411
L257	L83	206372	1223	361381	368021	0.27958
L257	L95	156846	1514	361381	323169	0.224699
L257	L96	159913	1379	361381	315013	0.232342
L257	L98	160693	1238	361381	315731	0.233664
L271	L10	154520	1153	317625	315822	0.240295
L271	L114	153181	1122	317625	362378	0.221965
L271	L121	154854	1085	317625	356020	0.226654
L271	L122	155371	1263	317625	315823	0.241291
L271	L127	153142	1382	317625	312895	0.238498
L271	L12	160820	908	317625	324833	0.247493
L271	L139	156986	941	317625	371202	0.225171
L271	L14	137407	284	317625	452619	0.177657
L271	L158	161871	1194	317625	313899	0.252537
L271	L170	153736	1158	317625	314125	0.239683
L271	L173	154742	1325	317625	312983	0.241183
L271	L19	166928	1396	317625	345179	0.247639
L271	L207	154616	1298	317625	314264	0.24058
L271	L208	155112	1353	317625	311939	0.242082
L271	L212	158039	1138	317625	370150	0.226474
L271	L224	152665	1118	317625	315373	0.237645
L271	L230	141624	380	317625	311810	0.223794
L271	L247	156435	1241	317625	366414	0.225065
L271	L256	149695	1020	317625	303164	0.237851
L271	L257	154621	1329	317625	361381	0.223802
L271	L271	317625	0	317625	317625	0.5
L271	L274	153388	1114	317625	361964	0.222429
L271	L278	155543	1264	317625	318002	0.240731
L271	L282	148242	1075	317625	340368	0.222027
L271	L284	157296	1123	317625	368963	0.225827
L271	L288	153787	1215	317625	316831	0.238562
L271	L297	155786	1168	317625	365913	0.224494
L271	L301	143789	1150	317625	335274	0.216709
L271	L302	152164	1160	317625	306317	0.240157
L271	L303	137831	1173	317625	282919	0.225604
L271	L30	169054	1699	317625	350837	0.247817
L271	L310	144955	319	317625	366353	0.210997
L271	L34	158186	1062	317625	320599	0.244525
L271	L49	156426	1111	317625	363248	0.22648
L271	L59	154816	968	317625	315013	0.241655
L271	L72	157572	1171	317625	365012	0.227398
L271	L75	157213	1010	317625	323114	0.242209
L271	L83	160279	1027	317625	368021	0.230768
L271	L95	156498	1082	317625	323169	0.240848
L271	L96	154816	968	317625	315013	0.241655
L271	L98	153400	1174	317625	315731	0.238495
L274	L10	152577	1091	361964	315822	0.221892
L274	L114	200303	845	361964	362378	0.274198
L274	L121	194531	1111	361964	356020	0.267846
L274	L122	153277	1214	361964	315823	0.222561
L274	L127	151535	1145	361964	312895	0.22115
L274	L12	159272	1181	361964	324833	0.228466
L274	L139	211054	898	361964	371202	0.285417
L274	L14	140738	287	361964	452619	0.172068
L274	L158	154909	1182	361964	313899	0.225704
L274	L170	154362	979	361964	314125	0.22542
L274	L173	156022	1023	361964	312983	0.228131
L274	L19	170333	1437	361964	345179	0.236811
L274	L207	153283	1163	361964	314264	0.223234
L274	L208	154255	1105	361964	311939	0.225619
L274	L212	200417	1060	361964	370150	0.270855
L274	L224	158087	1085	361964	315373	0.230191
L274	L230	143208	349	361964	311810	0.21151
L274	L247	213040	893	361964	366414	0.290033
L274	L256	151696	977	361964	303164	0.225133
L274	L257	202528	1116	361964	361381	0.276902
L274	L271	153388	1114	361964	317625	0.222429
L274	L274	361964	0	361964	361964	0.5
L274	L278	160714	1009	361964	318002	0.233388
L274	L282	186521	864	361964	340368	0.263113
L274	L284	207123	949	361964	368963	0.280774
L274	L288	157618	1030	361964	316831	0.229168
L274	L297	208346	824	361964	365913	0.283974
L274	L301	191409	817	361964	335274	0.272181
L274	L302	152205	1025	361964	306317	0.224688
L274	L303	139174	1003	361964	282919	0.212702
L274	L30	171643	1711	361964	350837	0.236
L274	L310	199468	306	361964	366353	0.273035
L274	L34	155285	1117	361964	320599	0.22423
L274	L49	201308	1076	361964	363248	0.274618
L274	L59	156607	972	361964	315013	0.228461
L274	L72	201423	1092	361964	365012	0.274065
L274	L75	163801	1164	361964	323114	0.2357
L274	L83	213721	927	361964	368021	0.290235
L274	L95	154238	1171	361964	323169	0.221703
L274	L96	156607	972	361964	315013	0.228461
L274	L98	156193	1101	361964	315731	0.227228
L278	L10	154674	1275	318002	315822	0.24001
L278	L114	153221	1219	318002	362378	0.221616
L278	L121	157236	1274	318002	356020	0.2295
L278	L122	154340	1263	318002	315823	0.23952
L278	L127	153542	1324	318002	312895	0.239174
L278	L12	157979	1270	318002	324833	0.241802
L278	L139	156236	1246	318002	371202	0.223075
L278	L14	141761	369	318002	452619	0.182999
L278	L158	155720	1236	318002	313899	0.242519
L278	L170	156823	1079	318002	314125	0.244674
L278	L173	156594	1192	318002	312983	0.244396
L278	L19	173373	1585	318002	345179	0.256646
L278	L207	156426	1149	318002	314264	0.243771
L278	L208	156309	1423	318002	311939	0.243615
L278	L212	157752	1221	318002	370150	0.225691
L278	L224	158687	1130	318002	315373	0.246974
L278	L230	146697	408	318002	311810	0.231626
L278	L247	160264	1029	318002	366414	0.231155
L278	L256	156253	1128	318002	303164	0.247916
L278	L257	158819	1208	318002	361381	0.230213
L278	L271	155543	1264	318002	317625	0.240731
L278	L274	160714	1009	318002	361964	0.233388
L278	L278	318002	0	318002	318002	0.5
L278	L282	144235	1293	318002	340368	0.215151
L278	L284	156851	1208	318002	368963	0.224808
L278	L288	159811	1117	318002	316831	0.248218
L278	L297	159853	1000	318002	365913	0.230808
L278	L301	146139	1064	318002	335274	0.220444
L278	L302	156212	1115	318002	306317	0.24664
L278	L303	140090	1111	318002	282919	0.229428
L278	L30	173678	1826	318002	350837	0.254211
L278	L310	147199	407	318002	366353	0.213902
L278	L34	155129	1196	318002	320599	0.239174
L278	L49	158733	1256	318002	363248	0.229315
L278	L59	161525	1015	318002	315013	0.251961
L278	L72	155761	1495	318002	365012	0.223672
L278	L75	155511	1293	318002	323114	0.238529
L278	L83	156810	1284	318002	368021	0.224835
L278	L95	154734	1316	318002	323169	0.237225
L278	L96	161525	1015	318002	315013	0.251961
L278	L98	158363	1163	318002	315731	0.246219
L282	L10	142769	1122	340368	315822	0.214153
L282	L114	189871	952	340368	362378	0.267475
L282	L121	189907	1042	340368	356020	0.26971
L282	L122	142725	1228	340368	315823	0.213762
L282	L127	142919	1167	340368	312895	0.215204
L282	L12	148424	1021	340368	324833	0.220057
L282	L139	194506	795	340368	371202	0.271113
L282	L14	130567	274	340368	452619	0.163961
L282	L158	142065	1140	340368	313899	0.213651
L282	L170	142816	1271	340368	314125	0.214325
L282	L173	141287	1385	340368	312983	0.21201
L282	L19	157938	1726	340368	345179	0.225347
L282	L207	140177	1169	340368	314264	0.21056
L282	L208	140604	1264	340368	311939	0.211673
L282	L212	201152	759	340368	370150	0.28097
L282	L224	145043	1114	340368	315373	0.217792
L282	L230	132645	378	340368	311810	0.202229
L282	L247	193081	1026	340368	366414	0.27028
L282	L256	141240	999	340368	303164	0.216372
L282	L257	192200	1201	340368	361381	0.270464
L282	L271	148242	1075	340368	317625	0.222027
L282	L274	186521	864	340368	361964	0.263113
L282	L278	144235	1293	340368	318002	0.215151
L282	L282	340368	0	340368	340368	0.5
L282	L284	193519	867	340368	368963	0.270374
L282	L288	146799	1196	340368	316831	0.219731
L282	L297	196757	972	340368	365913	0.275829
L282	L301	181571	935	340368	335274	0.265971
L282	L302	140811	1136	340368	306317	0.214229
L282	L303	128998	1158	340368	282919	0.203248
L282	L30	159210	2020	340368	350837	0.224492
L282	L310	179137	246	340368	366353	0.25278
L282	L34	145369	1055	340368	320599	0.216742
L282	L49	192230	1172	340368	363248	0.269872
L282	L59	146613	1052	340368	315013	0.220496
L282	L72	189933	960	340368	365012	0.266541
L282	L75	147761	1098	340368	323114	0.219396
L282	L83	198628	882	340368	368021	0.277904
L282	L95	146677	1086	340368	323169	0.21778
L282	L96	146613	1052	340368	315013	0.220496
L282	L98	145211	1306	340368	315731	0.217344
L284	L10	158827	1181	368963	315822	0.228488
L284	L114	203483	1061	368963	362378	0.275331
L284	L121	192723	1087	368963	356020	0.262832
L284	L122	154132	1381	368963	315823	0.221047
L284	L127	158359	1129	368963	312895	0.228935
L284	L12	160313	1226	368963	324833	0.227532
L284	L139	316135	326	368963	371202	0.426233
L284	L14	140370	331	368963	452619	0.170048
L284	L158	155323	1103	368963	313899	0.224228
L284	L170	155094	1181	368963	314125	0.223591
L284	L173	158479	1374	368963	312983	0.228363
L284	L19	170230	1688	368963	345179	0.233643
L284	L207	154786	1373	368963	314264	0.222532
L284	L208	154052	1319	368963	311939	0.222373
L284	L212	204751	945	368963	370150	0.274465
L284	L224	157347	1171	368963	315373	0.226504
L284	L230	163118	271	368963	311810	0.238811
L284	L247	209021	1101	368963	366414	0.281242
L284	L256	151111	1188	368963	303164	0.22129
L284	L257	203391	1222	368963	361381	0.27514
L284	L271	157296	1123	368963	317625	0.225827
L284	L274	207123	949	368963	361964	0.280774
L284	L278	156851	1208	368963	318002	0.224808
L284	L282	193519	867	368963	340368	0.270374
L284	L284	368963	0	368963	368963	0.5
L284	L288	157452	1158	368963	316831	0.226214
L284	L297	206385	966	368963	365913	0.278214
L284	L301	189510	932	368963	335274	0.266453
L284	L302	151663	1149	368963	306317	0.22119
L284	L303	138482	1101	368963	282919	0.209056
L284	L30	171698	2065	368963	350837	0.232798
L284	L310	189843	274	368963	366353	0.257434
L284	L34	157971	1053	368963	320599	0.226035
L284	L49	202930	1169	368963	363248	0.273954
L284	L59	156551	1224	368963	315013	0.225305
L284	L72	200424	1049	368963	365012	0.270208
L284	L75	157901	1086	368963	323114	0.225017
L284	L83	209269	986	368963	368021	0.281277
L284	L95	161662	1147	368963	323169	0.230257
L284	L96	156551	1224	368963	315013	0.225305
L284	L98	156173	1287	368963	315731	0.224332
L288	L10	163161	1235	316831	315822	0.253995
L288	L114	152468	1253	316831	362378	0.220789
L288	L121	157974	1107	316831	356020	0.231493
L288	L122	151756	1444	316831	315823	0.235307
L288	L127	149972	1263	316831	312895	0.234143
L288	L12	158398	1179	316831	324833	0.24318
L288	L139	156030	1129	316831	371202	0.223495
L288	L14	139398	357	316831	452619	0.180238
L288	L158	155912	1228	316831	313899	0.243299
L288	L170	157705	1196	316831	314125	0.246155
L288	L173	160446	1142	316831	312983	0.251125
L288	L19	171675	1650	316831	345179	0.254339
L288	L207	158241	1055	316831	314264	0.247397
L288	L208	155849	1279	316831	311939	0.243795
L288	L212	160780	1218	316831	370150	0.230493
L288	L224	157491	1133	316831	315373	0.24553
L288	L230	142646	282	316831	311810	0.226015
L288	L247	157830	1130	316831	366414	0.227693
L288	L256	151232	1205	316831	303164	0.240037
L288	L257	159883	1285	316831	361381	0.231953
L288	L271	153787	1215	316831	317625	0.238562
L288	L274	157618	1030	316831	361964	0.229168
L288	L278	159811	1117	316831	318002	0.248218
L288	L282	146799	1196	316831	340368	0.219731
L288	L284	157452	1158	316831	368963	0.226214
L288	L288	316831	0	316831	316831	0.5
L288	L297	159966	983	316831	365913	0.231419
L288	L301	146382	1102	316831	335274	0.221096
L288	L302	154479	1164	316831	306317	0.244165
L288	L303	139047	1273	316831	282919	0.227596
L288	L30	172009	1988	316831	350837	0.251671
L288	L310	147925	291	316831	366353	0.215671
L288	L34	157117	1067	316831	320599	0.243137
L288	L49	160950	1088	316831	363248	0.233464
L288	L59	158407	1092	316831	315013	0.247249
L288	L72	157126	1359	316831	365012	0.226457
L288	L75	154283	1332	316831	323114	0.236925
L288	L83	157947	1266	316831	368021	0.226932
L288	L95	159536	1335	316831	323169	0.245103
L288	L96	158407	1092	316831	315013	0.247249
L288	L98	162872	1227	316831	315731	0.2536
L297	L10	154686	1133	365913	315822	0.223577
L297	L114	203138	1034	365913	362378	0.276085
L297	L121	204347	948	365913	356020	0.280429
L297	L122	153500	1351	365913	315823	0.221197
L297	L127	153582	1121	365913	312895	0.22295
L297	L12	158584	1138	365913	324833	0.226289
L297	L139	210340	940	365913	371202	0.282805
L297	L14	139931	285	365913	452619	0.170257
L297	L158	156060	1251	365913	313899	0.225883
L297	L170	159588	942	365913	314125	0.231905
L297	L173	156907	1256	365913	312983	0.227421
L297	L19	170993	1689	365913	345179	0.235715
L297	L207	154477	976	365913	314264	0.224243
L297	L208	154855	1181	365913	311939	0.224965
L297	L212	219627	926	365913	370150	0.295865
L297	L224	156468	1054	365913	315373	0.226572
L297	L230	144784	303	365913	311810	0.212739
L297	L247	217139	828	365913	366414	0.294244
L297	L256	152547	1051	365913	303164	0.224855
L297	L257	211974	1018	365913	361381	0.288656
L297	L271	155786	1168	365913	317625	0.224494
L297	L274	208346	824	365913	361964	0.283974
L297	L278	159853	1000	365913	318002	0.230808
L297	L282	196757	972	365913	340368	0.275829
L297	L284	206385	966	365913	368963	0.278214
L297	L288	159966	983	365913	316831	0.231419
L297	L297	365913	0	365913	365913	0.5
L297	L301	306217	213	365913	335274	0.436105
L297	L302	154370	937	365913	306317	0.226851
L297	L303	140391	1016	365913	282919	0.213243
L297	L30	171346	1977	365913	350837	0.233543
L297	L310	190072	274	365913	366353	0.258819
L297	L34	156148	1143	365913	320599	0.224121
L297	L49	212916	997	365913	363248	0.289267
L297	L59	158482	1067	365913	315013	0.229611
L297	L72	205426	1154	365913	365012	0.277892
L297	L75	158197	1128	365913	323114	0.226321
L297	L83	219615	1038	365913	368021	0.296401
L297	L95	157761	1156	365913	323169	0.225589
L297	L96	158482	1067	365913	315013	0.229611
L297	L98	157631	1187	365913	315731	0.227768
L301	L10	141394	1171	335274	315822	0.213566
L301	L114	186533	1020	335274	362378	0.264448
L301	L121	188757	1034	335274	356020	0.270057
L301	L122	140965	1295	335274	315823	0.212526
L301	L127	141021	1133	335274	312895	0.214072
L301	L12	145485	1105	335274	324833	0.217048
L301	L139	192330	888	335274	371202	0.269725
L301	L14	130017	309	335274	452619	0.164234
L301	L158	142360	1307	335274	313899	0.215268
L301	L170	146987	975	335274	314125	0.22334
L301	L173	143054	1321	335274	312983	0.216599
L301	L19	157459	1597	335274	345179	0.226709
L301	L207	140277	1027	335274	314264	0.212802
L301	L208	142176	1212	335274	311939	0.215929
L301	L212	200959	945	335274	370150	0.282198
L301	L224	144145	1055	335274	315373	0.218298
L301	L230	133917	349	335274	311810	0.205876
L301	L247	198981	837	335274	366414	0.281189
L301	L256	141065	1032	335274	303164	0.21772
L301	L257	193790	1035	335274	361381	0.275201
L301	L271	143789	1150	335274	317625	0.216709
L301	L274	191409	817	335274	361964	0.272181
L301	L278	146139	1064	335274	318002	0.220444
L301	L282	181571	935	335274	340368	0.265971
L301	L284	189510	932	335274	368963	0.266453
L301	L288	146382	1102	335274	316831	0.221096
L301	L297	306217	213	335274	365913	0.436105
L301	L301	335274	0	335274	335274	0.5
L301	L302	141130	894	335274	306317	0.217182
L301	L303	130159	944	335274	282919	0.207493
L301	L30	157994	1906	335274	350837	0.224719
L301	L310	174997	309	335274	366353	0.248535
L301	L34	143306	1173	335274	320599	0.21492
L301	L49	194522	1084	335274	363248	0.275373
L301	L59	145311	1135	335274	315013	0.219966
L301	L72	187264	1091	335274	365012	0.264295
L301	L75	144244	1174	335274	323114	0.21552
L301	L83	201096	1048	335274	368021	0.282954
L301	L95	143642	1071	335274	323169	0.214901
L301	L96	145311	1135	335274	315013	0.219966
L301	L98	144935	1228	335274	315731	0.21886
L302	L10	148431	1213	306317	315822	0.234682
L302	L114	149082	1226	306317	362378	0.219278
L302	L121	153284	1118	306317	356020	0.228053
L302	L122	149417	1240	306317	315823	0.23618
L302	L127	146772	1421	306317	312895	0.232441
L302	L12	153349	1174	306317	324833	0.239247
L302	L139	150666	1081	306317	371202	0.219188
L302	L14	136288	377	306317	452619	0.178584
L302	L158	150782	1297	306317	313899	0.23893
L302	L170	152089	1032	306317	314125	0.241803
L302	L173	152242	1308	306317	312983	0.241605
L302	L19	166758	1560	306317	345179	0.251173
L302	L207	150822	1205	306317	314264	0.23915
L302	L208	153057	1357	306317	311939	0.243173
L302	L212	152789	1223	306317	370150	0.222247
L302	L224	153726	1063	306317	315373	0.243851
L302	L230	225173	199	306317	311810	0.363639
L302	L247	153812	1093	306317	366414	0.225389
L302	L256	149757	1187	306317	303164	0.241817
L302	L257	153867	1102	306317	361381	0.227143
L302	L271	152164	1160	306317	317625	0.240157
L302	L274	152205	1025	306317	361964	0.224688
L302	L278	156212	1115	306317	318002	0.24664
L302	L282	140811	1136	306317	340368	0.214229
L302	L284	151663	1149	306317	368963	0.22119
L302	L288	154479	1164	306317	316831	0.244165
L302	L297	154370	937	306317	365913	0.226851
L302	L301	141130	894	306317	335274	0.217182
L302	L302	306317	0	306317	306317	0.5
L302	L303	135380	935	306317	282919	0.226582
L302	L30	166639	1791	306317	350837	0.248126
L302	L310	143147	374	306317	366353	0.211692
L302	L34	150922	1083	306317	320599	0.237282
L302	L49	154703	1129	306317	363248	0.227678
L302	L59	155036	1157	306317	315013	0.245799
L302	L72	153978	1249	306317	365012	0.225642
L302	L75	153022	1101	306317	323114	0.239613
L302	L83	153801	1131	306317	368021	0.224723
L302	L95	151169	1166	306317	323169	0.236442
L302	L96	155036	1157	306317	315013	0.245799
L302	L98	152885	1131	306317	315731	0.24214
L303	L10	135054	1105	282919	315822	0.221872
L303	L114	136095	1195	282919	362378	0.207199
L303	L121	140472	1062	282919	356020	0.216528
L303	L122	136549	1330	282919	315823	0.223617
L303	L127	134659	1287	282919	312895	0.221688
L303	L12	139695	1138	282919	324833	0.22611
L303	L139	138363	1020	282919	371202	0.208406
L303	L14	123301	304	282919	452619	0.166807
L303	L158	138715	1180	282919	313899	0.22847
L303	L170	136247	1013	282919	314125	0.224809
L303	L173	138914	1287	282919	312983	0.228796
L303	L19	151399	1767	282919	345179	0.235417
L303	L207	147450	1076	282919	314264	0.243306
L303	L208	136863	1257	282919	311939	0.225851
L303	L212	139087	1192	282919	370150	0.209324
L303	L224	141437	1077	282919	315373	0.232801
L303	L230	126955	303	282919	311810	0.212448
L303	L247	139008	1095	282919	366414	0.210705
L303	L256	134571	1182	282919	303164	0.225577
L303	L257	140017	1227	282919	361381	0.213508
L303	L271	137831	1173	282919	317625	0.225604
L303	L274	139174	1003	282919	361964	0.212702
L303	L278	140090	1111	282919	318002	0.229428
L303	L282	128998	1158	282919	340368	0.203248
L303	L284	138482	1101	282919	368963	0.209056
L303	L288	139047	1273	282919	316831	0.227596
L303	L297	140391	1016	282919	365913	0.213243
L303	L301	130159	944	282919	335274	0.207493
L303	L302	135380	935	282919	306317	0.226582
L303	L303	282919	0	282919	282919	0.5
L303	L30	153484	1946	282919	350837	0.23604
L303	L310	131810	385	282919	366353	0.201826
L303	L34	139324	1212	282919	320599	0.226837
L303	L49	142127	1159	282919	363248	0.216367
L303	L59	137922	1110	282919	315013	0.226952
L303	L72	140106	1240	282919	365012	0.212408
L303	L75	137112	1222	282919	323114	0.222212
L303	L83	141579	1012	282919	368021	0.21439
L303	L95	137990	1126	282919	323169	0.223958
L303	L96	137922	1110	282919	315013	0.226952
L303	L98	136814	1065	282919	315731	0.22498
L30	L10	168275	2002	350837	315822	0.246409
L30	L114	167442	2184	350837	362378	0.228646
L30	L121	171616	2029	350837	356020	0.237047
L30	L122	169317	2030	350837	315823	0.247888
L30	L127	165659	2070	350837	312895	0.24335
L30	L12	170675	2005	350837	324833	0.246666
L30	L139	170373	2008	350837	371202	0.230399
L30	L14	170200	1711	350837	452619	0.207576
L30	L158	169236	1843	350837	313899	0.249046
L30	L170	167725	1844	350837	314125	0.246686
L30	L173	169638	2026	350837	312983	0.249444
L30	L19	283232	137	350837	345179	0.40654
L30	L207	165280	2054	350837	314264	0.242327
L30	L208	171128	1896	350837	311939	0.252477
L30	L212	171111	2041	350837	370150	0.231667
L30	L224	182882	1504	350837	315373	0.269996
L30	L230	157093	1074	350837	311810	0.233827
L30	L247	173383	1970	350837	366414	0.236239
L30	L256	194234	1322	350837	303164	0.292951
L30	L257	172907	2199	350837	361381	0.236598
L30	L271	169054	1699	350837	317625	0.247817
L30	L274	171643	1711	350837	361964	0.236
L30	L278	173678	1826	350837	318002	0.254211
L30	L282	159210	2020	350837	340368	0.224492
L30	L284	171698	2065	350837	368963	0.232798
L30	L288	172009	1988	350837	316831	0.251671
L30	L297	171346	1977	350837	365913	0.233543
L30	L301	157994	1906	350837	335274	0.224719
L30	L302	166639	1791	350837	306317	0.248126
L30	L303	153484	1946	350837	282919	0.23604
L30	L30	350837	0	350837	350837	0.5
L30	L310	161771	1096	350837	366353	0.222506
L30	L34	170416	1782	350837	320599	0.2485
L30	L49	173935	2148	350837	363248	0.237561
L30	L59	201394	1338	350837	315013	0.298443
L30	L72	172880	1943	350837	365012	0.236075
L30	L75	168947	2152	350837	323114	0.244295
L30	L83	173463	1938	350837	368021	0.235912
L30	L95	167742	1996	350837	323169	0.24295
L30	L96	201394	1338	350837	315013	0.298443
L30	L98	169677	1797	350837	315731	0.249161
L310	L10	143661	344	366353	315822	0.209584
L310	L114	181890	349	366353	362378	0.24864
L310	L121	185616	375	366353	356020	0.255915
L310	L122	143605	424	366353	315823	0.209267
L310	L127	142518	372	366353	312895	0.208722
L310	L12	148435	395	366353	324833	0.213611
L310	L139	193557	270	366353	371202	0.261698
L310	L14	155542	0	366353	452619	0.189923
L310	L158	142916	428	366353	313899	0.208834
L310	L170	144804	340	366353	314125	0.211798
L310	L173	145347	392	366353	312983	0.2128
L310	L19	160292	880	366353	345179	0.222804
L310	L207	143850	357	366353	314264	0.210303
L310	L208	145231	383	366353	311939	0.212983
L310	L212	189110	280	366353	370150	0.256007
L310	L224	149646	405	366353	315373	0.218322
L310	L230	158697	0	366353	311810	0.23401
L310	L247	193487	315	366353	366414	0.26319
L310	L256	141998	366	366353	303164	0.210997
L310	L257	189701	363	366353	361381	0.259676
L310	L271	144955	319	366353	317625	0.210997
L310	L274	199468	306	366353	361964	0.273035
L310	L278	147199	407	366353	318002	0.213902
L310	L282	179137	246	366353	340368	0.25278
L310	L284	189843	274	366353	368963	0.257434
L310	L288	147925	291	366353	316831	0.215671
L310	L297	190072	274	366353	365913	0.258819
L310	L301	174997	309	366353	335274	0.248535
L310	L302	143147	374	366353	306317	0.211692
L310	L303	131810	385	366353	282919	0.201826
L310	L30	161771	1096	366353	350837	0.222506
L310	L310	366353	0	366353	366353	0.5
L310	L34	145267	338	366353	320599	0.210482
L310	L49	190670	336	366353	363248	0.260414
L310	L59	146085	355	366353	315013	0.213358
L310	L72	187665	335	366353	365012	0.255679
L310	L75	144132	337	366353	323114	0.208071
L310	L83	193955	327	366353	368021	0.263219
L310	L95	145649	396	366353	323169	0.210083
L310	L96	146085	355	366353	315013	0.213358
L310	L98	148178	410	366353	315731	0.216041
L34	L10	153062	1032	320599	315822	0.237261
L34	L114	152566	1298	320599	362378	0.219583
L34	L121	156262	1241	320599	356020	0.227277
L34	L122	151316	1111	320599	315823	0.234269
L34	L127	153059	1127	320599	312895	0.238053
L34	L12	156943	1168	320599	324833	0.23954
L34	L139	158403	993	320599	371202	0.226101
L34	L14	137071	334	320599	452619	0.176409
L34	L158	155038	1033	320599	313899	0.241091
L34	L170	153653	1225	320599	314125	0.238219
L34	L173	155982	1350	320599	312983	0.241929
L34	L19	169782	1537	320599	345179	0.250396
L34	L207	153520	1198	320599	314264	0.238042
L34	L208	151855	1293	320599	311939	0.235984
L34	L212	156632	987	320599	370150	0.223899
L34	L224	154595	1089	320599	315373	0.23966
L34	L230	142219	336	320599	311810	0.223822
L34	L247	156703	1502	320599	366414	0.223721
L34	L256	151511	1201	320599	303164	0.239048
L34	L257	156042	1498	320599	361381	0.224414
L34	L271	158186	1062	320599	317625	0.244525
L34	L274	155285	1117	320599	361964	0.22423
L34	L278	155129	1196	320599	318002	0.239174
L34	L282	145369	1055	320599	340368	0.216742
L34	L284	157971	1053	320599	368963	0.226035
L34	L288	157117	1067	320599	316831	0.243137
L34	L297	156148	1143	320599	365913	0.224121
L34	L301	143306	1173	320599	335274	0.21492
L34	L302	150922	1083	320599	306317	0.237282
L34	L303	139324	1212	320599	282919	0.226837
L34	L30	170416	1782	320599	350837	0.2485
L34	L310	145267	338	320599	366353	0.210482
L34	L34	320599	0	320599	320599	0.5
L34	L49	158482	1390	320599	363248	0.227685
L34	L59	157975	1061	320599	315013	0.245201
L34	L72	156941	1242	320599	365012	0.225284
L34	L75	156110	1079	320599	323114	0.239162
L34	L83	159840	1120	320599	368021	0.228864
L34	L95	156664	1010	320599	323169	0.240217
L34	L96	157975	1061	320599	315013	0.245201
L34	L98	153651	1178	320599	315731	0.237762
L49	L10	155745	1420	363248	315822	0.225168
L49	L114	195800	1211	363248	362378	0.266498
L49	L121	295050	321	363248	356020	0.409316
L49	L122	157572	1360	363248	315823	0.228035
L49	L127	152866	1544	363248	312895	0.221518
L49	L12	159401	1272	363248	324833	0.227963
L49	L139	206610	1133	363248	371202	0.278227
L49	L14	140907	352	363248	452619	0.171845
L49	L158	155896	1440	363248	313899	0.225972
L49	L170	158790	1223	363248	314125	0.230809
L49	L173	157781	1263	363248	312983	0.229589
L49	L19	173061	1954	363248	345179	0.238773
L49	L207	156494	1242	363248	314264	0.227317
L49	L208	156026	1096	363248	311939	0.227839
L49	L212	206460	1292	363248	370150	0.277988
L49	L224	159453	1332	363248	315373	0.231041
L49	L230	144061	292	363248	311810	0.21254
L49	L247	212971	989	363248	366414	0.289165
L49	L256	153139	1287	363248	303164	0.225934
L49	L257	317885	287	363248	361381	0.437894
L49	L271	156426	1111	363248	317625	0.22648
L49	L274	201308	1076	363248	361964	0.274618
L49	L278	158733	1256	363248	318002	0.229315
L49	L282	192230	1172	363248	340368	0.269872
L49	L284	202930	1169	363248	368963	0.273954
L49	L288	160950	1088	363248	316831	0.233464
L49	L297	212916	997	363248	365913	0.289267
L49	L301	194522	1084	363248	335274	0.275373
L49	L302	154703	1129	363248	306317	0.227678
L49	L303	142127	1159	363248	282919	0.216367
L49	L30	173935	2148	363248	350837	0.237561
L49	L310	190670	336	363248	366353	0.260414
L49	L34	158482	1390	363248	320599	0.227685
L49	L49	363248	0	363248	363248	0.5
L49	L59	159220	1302	363248	315013	0.230908
L49	L72	203336	1170	363248	365012	0.275995
L49	L75	154861	1424	363248	323114	0.221476
L49	L83	206875	1209	363248	368021	0.279592
L49	L95	156091	1556	363248	323169	0.222866
L49	L96	159220	1302	363248	315013	0.230908
L49	L98	161408	1251	363248	315731	0.234037
L59	L10	151517	1103	315013	315822	0.236688
L59	L114	150517	1175	315013	362378	0.218732
L59	L121	156932	1160	315013	356020	0.230409
L59	L122	151350	1278	315013	315823	0.235868
L59	L127	150699	1218	315013	312895	0.236122
L59	L12	157936	1260	315013	324833	0.242896
L59	L139	156341	1106	315013	371202	0.224607
L59	L14	202476	255	315013	452619	0.263103
L59	L158	153650	1190	315013	313899	0.240526
L59	L170	153558	1103	315013	314125	0.24057
L59	L173	154879	1212	315013	312983	0.242764
L59	L19	219702	1204	315013	345179	0.329138
L59	L207	152899	1093	315013	314264	0.239502
L59	L208	155747	1246	315013	311939	0.244445
L59	L212	154459	951	315013	370150	0.222658
L59	L224	155393	1119	315013	315373	0.242954
L59	L230	145346	396	315013	311810	0.230614
L59	L247	158256	1118	315013	366414	0.228961
L59	L256	275212	210	315013	303164	0.44452
L59	L257	159913	1379	315013	361381	0.232342
L59	L271	154816	968	315013	317625	0.241655
L59	L274	156607	972	315013	361964	0.228461
L59	L278	161525	1015	315013	318002	0.251961
L59	L282	146613	1052	315013	340368	0.220496
L59	L284	156551	1224	315013	368963	0.225305
L59	L288	158407	1092	315013	316831	0.247249
L59	L297	158482	1067	315013	365913	0.229611
L59	L301	145311	1135	315013	335274	0.219966
L59	L302	155036	1157	315013	306317	0.245799
L59	L303	137922	1110	315013	282919	0.226952
L59	L30	201394	1338	315013	350837	0.298443
L59	L310	146085	355	315013	366353	0.213358
L59	L34	157975	1061	315013	320599	0.245201
L59	L49	159220	1302	315013	363248	0.230908
L59	L59	315013	0	315013	315013	0.5
L59	L72	158532	1184	315013	365012	0.229644
L59	L75	154643	1076	315013	323114	0.238967
L59	L83	156860	1205	315013	368021	0.226123
L59	L95	155245	1186	315013	323169	0.239545
L59	L96	315013	0	315013	315013	0.5
L59	L98	156137	1083	315013	315731	0.24411
L72	L10	155385	1168	365012	315822	0.224796
L72	L114	201454	968	365012	362378	0.274293
L72	L121	207304	1207	365012	356020	0.284162
L72	L122	156563	1262	365012	315823	0.22625
L72	L127	155679	1368	365012	312895	0.225611
L72	L12	160246	1324	365012	324833	0.228454
L72	L139	200957	1041	365012	371202	0.270132
L72	L14	141800	332	365012	452619	0.172616
L72	L158	156427	1351	365012	313899	0.226429
L72	L170	156029	1335	365012	314125	0.225815
L72	L173	157079	1378	365012	312983	0.227617
L72	L19	172217	1742	365012	345179	0.237588
L72	L207	154670	1362	365012	314264	0.223688
L72	L208	154508	1444	365012	311939	0.223975
L72	L212	209222	940	365012	370150	0.282036
L72	L224	156914	1309	365012	315373	0.226777
L72	L230	143894	352	365012	311810	0.211562
L72	L247	209123	1323	365012	366414	0.282294
L72	L256	152602	1130	365012	303164	0.225004
L72	L257	201773	1322	365012	361381	0.274134
L72	L271	157572	1171	365012	317625	0.227398
L72	L274	201423	1092	365012	361964	0.274065
L72	L278	155761	1495	365012	318002	0.223672
L72	L282	189933	960	365012	340368	0.266541
L72	L284	200424	1049	365012	368963	0.270208
L72	L288	157126	1359	365012	316831	0.226457
L72	L297	205426	1154	365012	365913	0.277892
L72	L301	187264	1091	365012	335274	0.264295
L72	L302	153978	1249	365012	306317	0.225642
L72	L303	140106	1240	365012	282919	0.212408
L72	L30	172880	1943	365012	350837	0.236075
L72	L310	187665	335	365012	366353	0.255679
L72	L34	156941	1242	365012	320599	0.225284
L72	L49	203336	1170	365012	363248	0.275995
L72	L59	158532	1184	365012	315013	0.229644
L72	L72	365012	0	365012	365012	0.5
L72	L75	158371	1295	365012	323114	0.226384
L72	L83	208257	975	365012	368021	0.281443
L72	L95	160449	1257	365012	323169	0.229496
L72	L96	158532	1184	365012	315013	0.229644
L72	L98	156487	1396	365012	315731	0.225775
L75	L10	155913	1122	323114	315822	0.240508
L75	L114	160324	1147	323114	362378	0.230535
L75	L121	152470	1157	323114	356020	0.221099
L75	L122	154582	1208	323114	315823	0.238155
L75	L127	153537	1050	323114	312895	0.238105
L75	L12	159974	1056	323114	324833	0.243634
L75	L139	158610	937	323114	371202	0.225742
L75	L14	136418	325	323114	452619	0.175019
L75	L158	159177	1088	323114	313899	0.246464
L75	L170	154688	1245	323114	314125	0.23884
L75	L173	153600	1707	323114	312983	0.236105
L75	L19	168073	1919	323114	345179	0.245753
L75	L207	153894	1314	323114	314264	0.237325
L75	L208	154534	1416	323114	311939	0.238881
L75	L212	159751	1098	323114	370150	0.227266
L75	L224	155518	1151	323114	315373	0.239967
L75	L230	141453	302	323114	311810	0.221836
L75	L247	157143	1414	323114	366414	0.223798
L75	L256	148524	1130	323114	303164	0.233545
L75	L257	155872	1474	323114	361381	0.223411
L75	L271	157213	1010	323114	317625	0.242209
L75	L274	163801	1164	323114	361964	0.2357
L75	L278	155511	1293	323114	318002	0.238529
L75	L282	147761	1098	323114	340368	0.219396
L75	L284	157901	1086	323114	368963	0.225017
L75	L288	154283	1332	323114	316831	0.236925
L75	L297	158197	1128	323114	365913	0.226321
L75	L301	144244	1174	323114	335274	0.21552
L75	L302	153022	1101	323114	306317	0.239613
L75	L303	137112	1222	323114	282919	0.222212
L75	L30	168947	2152	323114	350837	0.244295
L75	L310	144132	337	323114	366353	0.208071
L75	L34	156110	1079	323114	320599	0.239162
L75	L49	154861	1424	323114	363248	0.221476
L75	L59	154643	1076	323114	315013	0.238967
L75	L72	158371	1295	323114	365012	0.226384
L75	L75	323114	0	323114	323114	0.5
L75	L83	159840	1140	323114	368021	0.227973
L75	L95	159775	947	323114	323169	0.244291
L75	L96	154643	1076	323114	315013	0.238967
L75	L98	152900	1331	323114	315731	0.235171
L83	L10	156626	1090	368021	315822	0.22585
L83	L114	202037	962	368021	362378	0.273978
L83	L121	201662	1064	368021	356020	0.275584
L83	L122	155975	1168	368021	315823	0.22467
L83	L127	154208	1183	368021	312895	0.222997
L83	L12	162500	1115	368021	324833	0.231319
L83	L139	213005	938	368021	371202	0.285609
L83	L14	141107	303	368021	452619	0.171209
L83	L158	153954	1244	368021	313899	0.222117
L83	L170	153849	1350	368021	314125	0.221579
L83	L173	156395	1339	368021	312983	0.225721
L83	L19	171296	1589	368021	345179	0.235723
L83	L207	155827	1087	368021	314264	0.225204
L83	L208	153999	1248	368021	311939	0.222812
L83	L212	203861	956	368021	370150	0.27358
L83	L224	158191	1090	368021	315373	0.228289
L83	L230	143458	367	368021	311810	0.20994
L83	L247	212955	1079	368021	366414	0.287019
L83	L256	151388	1195	368021	303164	0.221992
L83	L257	206372	1223	368021	361381	0.27958
L83	L271	160279	1027	368021	317625	0.230768
L83	L274	213721	927	368021	361964	0.290235
L83	L278	156810	1284	368021	318002	0.224835
L83	L282	198628	882	368021	340368	0.277904
L83	L284	209269	986	368021	368963	0.281277
L83	L288	157947	1266	368021	316831	0.226932
L83	L297	219615	1038	368021	365913	0.296401
L83	L301	201096	1048	368021	335274	0.282954
L83	L302	153801	1131	368021	306317	0.224723
L83	L303	141579	1012	368021	282919	0.21439
L83	L30	173463	1938	368021	350837	0.235912
L83	L310	193955	327	368021	366353	0.263219
L83	L34	159840	1120	368021	320599	0.228864
L83	L49	206875	1209	368021	363248	0.279592
L83	L59	156860	1205	368021	315013	0.226123
L83	L72	208257	975	368021	365012	0.281443
L83	L75	159840	1140	368021	323114	0.227973
L83	L83	368021	0	368021	368021	0.5
L83	L95	160612	1176	368021	323169	0.228967
L83	L96	156860	1205	368021	315013	0.226123
L83	L98	156908	1245	368021	315731	0.225839
L95	L10	155448	1110	323169	315822	0.239797
L95	L114	156744	1226	323169	362378	0.225064
L95	L121	153598	1369	323169	356020	0.222118
L95	L122	152590	1275	323169	315823	0.234807
L95	L127	153397	1194	323169	312895	0.237412
L95	L12	161726	1140	323169	324833	0.246058
L95	L139	160051	943	323169	371202	0.227782
L95	L14	135569	304	323169	452619	0.173966
L95	L158	156805	1103	323169	313899	0.242673
L95	L170	154052	1162	323169	314125	0.238082
L95	L173	154562	1612	323169	312983	0.237896
L95	L19	166947	1736	323169	345179	0.244596
L95	L207	154840	1246	323169	314264	0.239002
L95	L208	151585	1394	323169	311939	0.234286
L95	L212	159108	1095	323169	370150	0.226329
L95	L224	152911	1065	323169	315373	0.236133
L95	L230	143991	314	323169	311810	0.225776
L95	L247	155071	1338	323169	366414	0.220996
L95	L256	149848	1113	323169	303164	0.235693
L95	L257	156846	1514	323169	361381	0.224699
L95	L271	156498	1082	323169	317625	0.240848
L95	L274	154238	1171	323169	361964	0.221703
L95	L278	154734	1316	323169	318002	0.237225
L95	L282	146677	1086	323169	340368	0.21778
L95	L284	161662	1147	323169	368963	0.230257
L95	L288	159536	1335	323169	316831	0.245103
L95	L297	157761	1156	323169	365913	0.225589
L95	L301	143642	1071	323169	335274	0.214901
L95	L302	151169	1166	323169	306317	0.236442
L95	L303	137990	1126	323169	282919	0.223958
L95	L30	167742	1996	323169	350837	0.24295
L95	L310	145649	396	323169	366353	0.210083
L95	L34	156664	1010	323169	320599	0.240217
L95	L49	156091	1556	323169	363248	0.222866
L95	L59	155245	1186	323169	315013	0.239545
L95	L72	160449	1257	323169	365012	0.229496
L95	L75	159775	947	323169	323114	0.244291
L95	L83	160612	1176	323169	368021	0.228967
L95	L95	323169	0	323169	323169	0.5
L95	L96	155245	1186	323169	315013	0.239545
L95	L98	156314	1301	323169	315731	0.240589
L96	L10	151517	1103	315013	315822	0.236688
L96	L114	150517	1175	315013	362378	0.218732
L96	L121	156932	1160	315013	356020	0.230409
L96	L122	151350	1278	315013	315823	0.235868
L96	L127	150699	1218	315013	312895	0.236122
L96	L12	157936	1260	315013	324833	0.242896
L96	L139	156341	1106	315013	371202	0.224607
L96	L14	202476	255	315013	452619	0.263103
L96	L158	153650	1190	315013	313899	0.240526
L96	L170	153558	1103	315013	314125	0.24057
L96	L173	154879	1212	315013	312983	0.242764
L96	L19	219702	1204	315013	345179	0.329138
L96	L207	152899	1093	315013	314264	0.239502
L96	L208	155747	1246	315013	311939	0.244445
L96	L212	154459	951	315013	370150	0.222658
L96	L224	155393	1119	315013	315373	0.242954
L96	L230	145346	396	315013	311810	0.230614
L96	L247	158256	1118	315013	366414	0.228961
L96	L256	275212	210	315013	303164	0.44452
L96	L257	159913	1379	315013	361381	0.232342
L96	L271	154816	968	315013	317625	0.241655
L96	L274	156607	972	315013	361964	0.228461
L96	L278	161525	1015	315013	318002	0.251961
L96	L282	146613	1052	315013	340368	0.220496
L96	L284	156551	1224	315013	368963	0.225305
L96	L288	158407	1092	315013	316831	0.247249
L96	L297	158482	1067	315013	365913	0.229611
L96	L301	145311	1135	315013	335274	0.219966
L96	L302	155036	1157	315013	306317	0.245799
L96	L303	137922	1110	315013	282919	0.226952
L96	L30	201394	1338	315013	350837	0.298443
L96	L310	146085	355	315013	366353	0.213358
L96	L34	157975	1061	315013	320599	0.245201
L96	L49	159220	1302	315013	363248	0.230908
L96	L59	315013	0	315013	315013	0.5
L96	L72	158532	1184	315013	365012	0.229644
L96	L75	154643	1076	315013	323114	0.238967
L96	L83	156860	1205	315013	368021	0.226123
L96	L95	155245	1186	315013	323169	0.239545
L96	L96	315013	0	315013	315013	0.5
L96	L98	156137	1083	315013	315731	0.24411
L98	L10	150398	1252	315731	315822	0.234175
L98	L114	152212	1361	315731	362378	0.220451
L98	L121	158418	1236	315731	356020	0.232149
L98	L122	150558	1303	315731	315823	0.234267
L98	L127	149757	1296	315731	312895	0.234106
L98	L12	156204	1275	315731	324833	0.239873
L98	L139	155245	1201	315731	371202	0.222501
L98	L14	137420	359	315731	452619	0.177916
L98	L158	153123	1126	315731	313899	0.239619
L98	L170	155651	1087	315731	314125	0.24367
L98	L173	154565	1247	315731	312983	0.241876
L98	L19	167777	1573	315731	345179	0.249097
L98	L207	152431	1235	315731	314264	0.238035
L98	L208	154511	1261	315731	311939	0.242148
L98	L212	155027	1200	315731	370150	0.222527
L98	L224	157719	1133	315731	315373	0.246319
L98	L230	143620	314	315731	311810	0.227861
L98	L247	158921	1206	315731	366414	0.229437
L98	L256	150508	1182	315731	303164	0.239369
L98	L257	160693	1238	315731	361381	0.233664
L98	L271	153400	1174	315731	317625	0.238495
L98	L274	156193	1101	315731	361964	0.227228
L98	L278	158363	1163	315731	318002	0.246219
L98	L282	145211	1306	315731	340368	0.217344
L98	L284	156173	1287	315731	368963	0.224332
L98	L288	162872	1227	315731	316831	0.2536
L98	L297	157631	1187	315731	365913	0.227768
L98	L301	144935	1228	315731	335274	0.21886
L98	L302	152885	1131	315731	306317	0.24214
L98	L303	136814	1065	315731	282919	0.22498
L98	L30	169677	1797	315731	350837	0.249161
L98	L310	148178	410	315731	366353	0.216041
L98	L34	153651	1178	315731	320599	0.237762
L98	L49	161408	1251	315731	363248	0.234037
L98	L59	156137	1083	315731	315013	0.24411
L98	L72	156487	1396	315731	365012	0.225775
L98	L75	152900	1331	315731	323114	0.235171
L98	L83	156908	1245	315731	368021	0.225839
L98	L95	156314	1301	315731	323169	0.240589
L98	L96	156137	1083	315731	315013	0.24411
L98	L98	315731	0	315731	315731	0.5

## Sheet: Table E
df_id	rr_avg	arm	start	end	size	midpoint	n_mapped	n_crossed	map_freq	map_freq_weightbysize	gene_density	coding_density
DF(2L)BSC204	3.15037	L	8529124	9025734	496610	8777429	3	292	0.010274	2.06882112779439e-08	0.664985	0.491269
DF(2L)BSC233	2.06345	L	7388190	7887564	499374	7637877	1	285	0.00350877	7.02634083837877e-09	0.780347	0.611293
DF(2L)BSC241	2.41206	L	11006679	11445740	439061	1.12262e+07	5	288	0.0173611	3.95414557683582e-08	0.652422	0.408157
DF(2L)BSC244	1.56041	L	11445733	12002748	557015	1.17242e+07	3	288	0.0104167	1.87008728071357e-08	0.549039	0.289235
DF(2L)BSC277	2.62399	L	12832803	13257491	424688	13045147	7	287	0.0243902	5.74309702709731e-08	0.441767	0.29695
DF(2L)BSC295	5.54439	L	4031318	4455780	424462	4243549	3	280	0.0107143	2.5242037483416e-08	0.698894	0.500285
DF(2L)BSC323	2.40181	L	11870517	12055450	184933	1.1963e+07	1	287	0.00348432	1.88409886688222e-08	0.761433	0.408705
DF(2L)BSC691	2.88551	L	13512897	13721648	208751	1.36173e+07	0	253	0	0	0.848734	0.66986
DF(2L)C'	0.026277	L	22943135	23515712	572577	2.32294e+07	0	284	0	0	0.112025	0.0722837
DF(2L)ed1	5.37133	L	3619097	4031377	412280	3825237	6	288	0.0208333	5.05320009055335e-08	0.761858	0.514204
DF(2L)ED1102	3.58511	L	16350236	16684883	334647	1.65176e+07	0	284	0	0	0.79153	0.540967
DF(2L)ED1203	0.433254	L	18617225	19158447	541222	18887836	10	279	0.0358423	6.62247541800038e-08	0.776314	0.497491
DF(2L)ED1272	0.240435	L	19158440	19753324	594884	19455882	4	283	0.0141343	2.37597172194488e-08	0.711882	0.540176
DF(2L)ED1303	0.323118	L	19517610	20382385	864775	1.995e+07	7	288	0.0243056	2.81062190229315e-08	0.710795	0.519537
DF(2L)ED1315	0.285191	L	20085397	20917519	832122	20501458	9	233	0.0386266	4.64194065798766e-08	0.587645	0.318217
DF(2L)ED1378	0.714393	L	20823195	21397328	574133	2.11103e+07	8	281	0.0284698	4.9587379387145e-08	0.83327	0.615678
DF(2L)ED1473	0.0911795	L	21250892	21828548	577656	21539720	0	259	0	0	0.628819	0.431139
DF(2L)ED250	3.41622	L	4477085	4821294	344209	4.64919e+06	3	284	0.0105634	3.06888555548813e-08	0.745785	0.567199
DF(2L)ED334	1.73257	L	5658629	5999667	341038	5829148	3	294	0.0102041	2.99206587906716e-08	0.730663	0.420255
DF(2L)ED385	2.94965	L	5980272	6465772	485500	6223022	6	289	0.0207612	4.27626069510618e-08	0.769046	0.516731
DF(2L)ED441	4.10573	L	6709099	7084679	375580	6896889	7	256	0.0273438	7.28040630491506e-08	0.844305	0.588469
DF(2L)ED489	2.32686	L	7204186	7576637	372451	7.39041e+06	1	246	0.00406504	1.09142965125788e-08	0.785701	0.664713
DF(2L)ED678	2.33946	L	8958155	9581740	623585	9.26995e+06	4	290	0.0137931	2.21190430306628e-08	0.709831	0.424465
DF(2L)ED690	4.07103	L	9437469	9918174	480705	9.67782e+06	7	285	0.0245614	5.10945455295284e-08	0.780202	0.485362
DF(2L)ED761	3.43759	L	11808835	12436439	627604	12122637	3	275	0.0109091	1.7382124570734e-08	0.830712	0.534015
DF(2L)ED775	3.83721	L	12010010	12975028	965018	12492519	3	250	0.012	1.24350012124126e-08	0.682491	0.487842
DF(2L)ED7762	2.72148	L	1657408	2197121	539713	1.92726e+06	2	255	0.00784314	1.45320517662201e-08	0.765005	0.441987
DF(2L)ED793	2.71564	L	13934848	14689337	754489	1.43121e+07	1	282	0.0035461	4.70000131318037e-09	0.65953	0.50843
DF(2L)ED94	2.07964	L	568095	1036969	468874	802532	2	287	0.00696864	1.4862502751235e-08	0.613265	0.464206
DF(2L)Exel6008	3.29589	L	2494660	2755377	260717	2.62502e+06	1	265	0.00377358	1.44738736087803e-08	0.476325	0.364579
DF(2L)Exel6030	2.09554	L	11807409	11971081	163672	11889245	0	279	0	0	0.895999	0.571992
DF(2L)Exel8038	0.448558	L	18123514	18455586	332072	18289550	4	288	0.0138889	4.18249322101499e-08	0.742824	0.476752
DF(2L)H2O	1.55257	L	16692000	18359026	1667026	17525513	6	269	0.0223048	1.3380014897041e-08	0.646769	0.441676
DF(2L)J39	3.37142	L	10272324	11013206	740882	10642765	0	277	0	0	0.813374	0.639284
DF(2L)lt109	0.0789146	L	22536884	22981816	444932	22759350	2	285	0.00701754	1.57721716119522e-08	0.430931	0.330853
DF(2L)r10	1.61092	L	15476957	16549467	1072510	16013212	9	288	0.03125	2.91372574614689e-08	0.580297	0.393222
DF(2R)BSC136	3.145	R	23666959	24057464	390505	2.38622e+07	5	278	0.0179856	4.6057314274571e-08	0.913584	0.72343
DF(2R)BSC273	2.01482	R	13159579	13502150	342571	1.33309e+07	2	258	0.00775194	2.26287046612122e-08	0.719127	0.506581
DF(2R)BSC280	3.45391	R	9292659	9578616	285957	9.43564e+06	2	291	0.00687285	2.40345654545158e-08	0.880066	0.690985
DF(2R)BSC281	2.1819	R	10125229	10462874	337645	1.02941e+07	2	279	0.00716846	2.12307565086467e-08	0.93526	0.754861
DF(2R)BSC307	2.43737	R	13623008	13961601	338593	1.37923e+07	13	286	0.0454545	1.34245378535721e-07	0.91758	0.719182
DF(2R)BSC308	3.36499	R	15680216	16031279	351063	1.58557e+07	0	285	0	0	0.895591	0.605242
DF(2R)BSC360	3.73191	R	21497210	21970239	473029	2.17337e+07	2	270	0.00740741	1.56595206792975e-08	0.632925	0.391729
DF(2R)BSC427	3.36962	R	15534718	15922119	387401	1.57284e+07	4	288	0.0138889	3.58514533748981e-08	0.798558	0.502477
DF(2R)BSC594	1.35603	R	19632024	20199035	567011	1.99155e+07	2	253	0.00790514	1.39417724522469e-08	0.192839	0.0751061
DF(2R)BSC595	3.56406	R	10385967	11288578	902611	1.08373e+07	3	250	0.012	1.32947637465087e-08	0.828206	0.557339
DF(2R)BSC597	3.00335	R	21806350	22592996	786646	22199673	2	288	0.00694444	8.82791553563413e-09	0.796532	0.53025
DF(2R)BSC604	2.05749	R	24532173	24968432	436259	2.47503e+07	1	245	0.00408163	9.35598498383122e-09	0.790035	0.520138
DF(2R)BSC630	0.341838	R	5127919	5782413	654494	5455166	9	288	0.03125	4.77468089852619e-08	0.572953	0.419506
DF(2R)BSC701	4.55424	R	20278834	20667273	388439	2.04731e+07	0	286	0	0	0.577321	0.462425
DF(2R)BSC702	4.17569	R	20424117	20870855	446738	20647486	0	288	0	0	0.629649	0.515168
DF(2R)BSC769	2.10554	R	22940931	23385467	444536	23163199	1	264	0.00378788	8.52097195250506e-09	0.508089	0.342253
DF(2R)BSC780	2.14868	R	24203216	24685191	481975	2.44442e+07	0	291	0	0	0.753126	0.484133
DF(2R)BSC880	5.27696	R	12496830	12894106	397276	12695468	4	250	0.016	4.02742677634692e-08	0.779687	0.601458
DF(2R)BSC889	0.246171	R	5782239	6181745	399506	5981992	5	280	0.0178571	4.4698059246026e-08	0.733744	0.422582
DF(2R)ED1612	0.383555	R	6220532	7049672	829140	6635102	6	283	0.0212014	2.55703661957713e-08	0.609938	0.461084
DF(2R)ED1673	1.05582	R	6985802	7533553	547751	7.25968e+06	3	289	0.0103806	1.89513535116691e-08	0.761958	0.601604
DF(2R)ED1715	1.43782	R	7326951	7916923	589972	7621937	6	285	0.0210526	3.56841198886513e-08	0.915603	0.64497
DF(2R)ED1725	1.18765	R	7613924	8156045	542121	7.88498e+06	7	288	0.0243056	4.48341893332956e-08	0.885651	0.596896
DF(2R)ED1742	0.775686	R	8174168	8724129	549961	8.44915e+06	0	251	0	0	0.671791	0.553692
DF(2R)ED2219	3.25147	R	11197412	11665391	467979	1.14314e+07	5	255	0.0196078	4.18989808031021e-08	0.700083	0.472637
DF(2R)ED2247	3.54578	R	11600106	11988720	388614	11794413	8	218	0.0366972	9.44311005430119e-08	0.777741	0.5504
DF(2R)ED2308	4.19792	R	12780370	12996984	216614	12888677	1	257	0.00389105	1.79630614071925e-08	0.623044	0.46081
DF(2R)ED2426	2.33311	R	15128808	15610824	482016	15369816	5	292	0.0171233	3.55243138635084e-08	0.794472	0.598729
DF(2R)ED3610	4.74842	R	17850905	18412033	561128	18131469	1	244	0.00409836	7.3037892526085e-09	0.630222	0.382961
DF(2R)ED3683	4.77306	R	18288869	19228991	940122	18758930	3	267	0.011236	1.19515925126524e-08	0.810056	0.445344
DF(2R)ED3791	4.57919	R	20698411	21250981	552570	20974696	9	280	0.0321429	5.81697470779397e-08	0.710656	0.574195
Df(2R)M41A10	0.036183	R	1	5177965	5177964	2588983	12	245	0.0489796	9.45923761477189e-09	0.379012	0.298355
DF(2R)X1	1.416	R	9927457	10249435	321978	10088446	4	277	0.0144404	4.48491301051513e-08	0.901987	0.465939
R	Df(2R)M41A10	1	5177965	5177964	2588983	12	245
